# Supplementary material for: GUNC: detection of chimerism and contamination in prokaryotic genomes
Source: Genome Biol. 2021 Jun 13;22:178. doi: 10.1186/s13059-021-02393-0 (PMC8201837; doi:10.1186/s13059-021-02393-0)
Supplement: Supplementary file 2 — Additional file 2: Table S1. Contig lengths and coverages linked to gene-level taxonomy data underlying the visualization of genome in Fig. 3b. [file 13059_2021_2393_MOESM2_ESM.tsv]

query	hit_identity	genome	contig_id	gene_id	kingdom	phylum	class	order	family	genus	species	coverage	length
GCA_003286725.1_ASM328672v1_genomic.gbff.gz:QMHE01000100_1	100	883078.SAMN02596753	QMHE01000100	QMHE01000100_1	2 Bacteria	1224 Proteobacteria	28211 Alphaproteobacteria	356 Rhizobiales	41294 Bradyrhizobiaceae	1033 Afipia	specI_v3_03905	0.40553	1429
GCA_003286725.1_ASM328672v1_genomic.gbff.gz:QMHE01000100_2	97.8	883078.SAMN02596753	QMHE01000100	QMHE01000100_2	2 Bacteria	1224 Proteobacteria	28211 Alphaproteobacteria	356 Rhizobiales	41294 Bradyrhizobiaceae	1033 Afipia	specI_v3_03905	0.40553	1429
GCA_003286725.1_ASM328672v1_genomic.gbff.gz:QMHE01000101_1	100	883078.SAMN02596753	QMHE01000101	QMHE01000101_1	2 Bacteria	1224 Proteobacteria	28211 Alphaproteobacteria	356 Rhizobiales	41294 Bradyrhizobiaceae	1033 Afipia	specI_v3_03905	0.459752	1419
GCA_003286725.1_ASM328672v1_genomic.gbff.gz:QMHE01000102_2	97.9	883078.SAMN02596753	QMHE01000102	QMHE01000102_2	2 Bacteria	1224 Proteobacteria	28211 Alphaproteobacteria	356 Rhizobiales	41294 Bradyrhizobiaceae	1033 Afipia	specI_v3_03905	0.401244	1413
GCA_003286725.1_ASM328672v1_genomic.gbff.gz:QMHE01000105_1	100	883078.SAMN02596753	QMHE01000105	QMHE01000105_1	2 Bacteria	1224 Proteobacteria	28211 Alphaproteobacteria	356 Rhizobiales	41294 Bradyrhizobiaceae	1033 Afipia	specI_v3_03905	0.326578	1410
GCA_003286725.1_ASM328672v1_genomic.gbff.gz:QMHE01000106_1	76.6	883078.SAMN02596753	QMHE01000106	QMHE01000106_1	2 Bacteria	1224 Proteobacteria	28211 Alphaproteobacteria	356 Rhizobiales	41294 Bradyrhizobiaceae	1033 Afipia	specI_v3_03905	0.291732	1409
GCA_003286725.1_ASM328672v1_genomic.gbff.gz:QMHE01000107_1	93	883078.SAMN02596753	QMHE01000107	QMHE01000107_1	2 Bacteria	1224 Proteobacteria	28211 Alphaproteobacteria	356 Rhizobiales	41294 Bradyrhizobiaceae	1033 Afipia	specI_v3_03905	0.439158	1409
GCA_003286725.1_ASM328672v1_genomic.gbff.gz:QMHE01000108_3	99.3	883078.SAMN02596753	QMHE01000108	QMHE01000108_3	2 Bacteria	1224 Proteobacteria	28211 Alphaproteobacteria	356 Rhizobiales	41294 Bradyrhizobiaceae	1033 Afipia	specI_v3_03905	0.31715	1404
GCA_003286725.1_ASM328672v1_genomic.gbff.gz:QMHE01000109_1	100	883078.SAMN02596753	QMHE01000109	QMHE01000109_1	2 Bacteria	1224 Proteobacteria	28211 Alphaproteobacteria	356 Rhizobiales	41294 Bradyrhizobiaceae	1033 Afipia	specI_v3_03905	0.418367	1401
GCA_003286725.1_ASM328672v1_genomic.gbff.gz:QMHE01000110_1	99.4	883078.SAMN02596753	QMHE01000110	QMHE01000110_1	2 Bacteria	1224 Proteobacteria	28211 Alphaproteobacteria	356 Rhizobiales	41294 Bradyrhizobiaceae	1033 Afipia	specI_v3_03905	0.366455	1384
GCA_003286725.1_ASM328672v1_genomic.gbff.gz:QMHE01000111_1	93.2	883078.SAMN02596753	QMHE01000111	QMHE01000111_1	2 Bacteria	1224 Proteobacteria	28211 Alphaproteobacteria	356 Rhizobiales	41294 Bradyrhizobiaceae	1033 Afipia	specI_v3_03905	0.464968	1383
GCA_003286725.1_ASM328672v1_genomic.gbff.gz:QMHE01000112_1	100	883078.SAMN02596753	QMHE01000112	QMHE01000112_1	2 Bacteria	1224 Proteobacteria	28211 Alphaproteobacteria	356 Rhizobiales	41294 Bradyrhizobiaceae	1033 Afipia	specI_v3_03905	0.570175	1381
GCA_003286725.1_ASM328672v1_genomic.gbff.gz:QMHE01000112_2	99	883078.SAMN02596753	QMHE01000112	QMHE01000112_2	2 Bacteria	1224 Proteobacteria	28211 Alphaproteobacteria	356 Rhizobiales	41294 Bradyrhizobiaceae	1033 Afipia	specI_v3_03905	0.570175	1381
GCA_003286725.1_ASM328672v1_genomic.gbff.gz:QMHE01000114_1	98.3	883078.SAMN02596753	QMHE01000114	QMHE01000114_1	2 Bacteria	1224 Proteobacteria	28211 Alphaproteobacteria	356 Rhizobiales	41294 Bradyrhizobiaceae	1033 Afipia	specI_v3_03905	0.513989	1378
GCA_003286725.1_ASM328672v1_genomic.gbff.gz:QMHE01000116_2	98.5	883078.SAMN02596753	QMHE01000116	QMHE01000116_2	2 Bacteria	1224 Proteobacteria	28211 Alphaproteobacteria	356 Rhizobiales	41294 Bradyrhizobiaceae	1033 Afipia	specI_v3_03905	0.471577	1376
GCA_003286725.1_ASM328672v1_genomic.gbff.gz:QMHE01000119_1	99.8	883078.SAMN02596753	QMHE01000119	QMHE01000119_1	2 Bacteria	1224 Proteobacteria	28211 Alphaproteobacteria	356 Rhizobiales	41294 Bradyrhizobiaceae	1033 Afipia	specI_v3_03905	0.510433	1373
GCA_003286725.1_ASM328672v1_genomic.gbff.gz:QMHE01000121_1	100	883078.SAMN02596753	QMHE01000121	QMHE01000121_1	2 Bacteria	1224 Proteobacteria	28211 Alphaproteobacteria	356 Rhizobiales	41294 Bradyrhizobiaceae	1033 Afipia	specI_v3_03905	0.580645	1367
GCA_003286725.1_ASM328672v1_genomic.gbff.gz:QMHE01000121_2	100	883078.SAMN02596753	QMHE01000121	QMHE01000121_2	2 Bacteria	1224 Proteobacteria	28211 Alphaproteobacteria	356 Rhizobiales	41294 Bradyrhizobiaceae	1033 Afipia	specI_v3_03905	0.580645	1367
GCA_003286725.1_ASM328672v1_genomic.gbff.gz:QMHE01000122_1	97.8	883078.SAMN02596753	QMHE01000122	QMHE01000122_1	2 Bacteria	1224 Proteobacteria	28211 Alphaproteobacteria	356 Rhizobiales	41294 Bradyrhizobiaceae	1033 Afipia	specI_v3_03905	0.45682	1366
GCA_003286725.1_ASM328672v1_genomic.gbff.gz:QMHE01000122_2	98.2	883078.SAMN02596753	QMHE01000122	QMHE01000122_2	2 Bacteria	1224 Proteobacteria	28211 Alphaproteobacteria	356 Rhizobiales	41294 Bradyrhizobiaceae	1033 Afipia	specI_v3_03905	0.45682	1366
GCA_003286725.1_ASM328672v1_genomic.gbff.gz:QMHE01000125_1	99.6	883078.SAMN02596753	QMHE01000125	QMHE01000125_1	2 Bacteria	1224 Proteobacteria	28211 Alphaproteobacteria	356 Rhizobiales	41294 Bradyrhizobiaceae	1033 Afipia	specI_v3_03905	0.52789	1364
GCA_003286725.1_ASM328672v1_genomic.gbff.gz:QMHE01000128_1	98.3	883078.SAMN02596753	QMHE01000128	QMHE01000128_1	2 Bacteria	1224 Proteobacteria	28211 Alphaproteobacteria	356 Rhizobiales	41294 Bradyrhizobiaceae	1033 Afipia	specI_v3_03905	0.418963	1361
GCA_003286725.1_ASM328672v1_genomic.gbff.gz:QMHE01000128_2	98.2	883078.SAMN02596753	QMHE01000128	QMHE01000128_2	2 Bacteria	1224 Proteobacteria	28211 Alphaproteobacteria	356 Rhizobiales	41294 Bradyrhizobiaceae	1033 Afipia	specI_v3_03905	0.418963	1361
GCA_003286725.1_ASM328672v1_genomic.gbff.gz:QMHE01000133_2	100	883078.SAMN02596753	QMHE01000133	QMHE01000133_2	2 Bacteria	1224 Proteobacteria	28211 Alphaproteobacteria	356 Rhizobiales	41294 Bradyrhizobiaceae	1033 Afipia	specI_v3_03905	0.410466	1350
GCA_003286725.1_ASM328672v1_genomic.gbff.gz:QMHE01000133_3	97.8	883078.SAMN02596753	QMHE01000133	QMHE01000133_3	2 Bacteria	1224 Proteobacteria	28211 Alphaproteobacteria	356 Rhizobiales	41294 Bradyrhizobiaceae	1033 Afipia	specI_v3_03905	0.410466	1350
GCA_003286725.1_ASM328672v1_genomic.gbff.gz:QMHE01000135_1	98.7	883078.SAMN02596753	QMHE01000135	QMHE01000135_1	2 Bacteria	1224 Proteobacteria	28211 Alphaproteobacteria	356 Rhizobiales	41294 Bradyrhizobiaceae	1033 Afipia	specI_v3_03905	0.375309	1342
GCA_003286725.1_ASM328672v1_genomic.gbff.gz:QMHE01000135_2	100	883078.SAMN02596753	QMHE01000135	QMHE01000135_2	2 Bacteria	1224 Proteobacteria	28211 Alphaproteobacteria	356 Rhizobiales	41294 Bradyrhizobiaceae	1033 Afipia	specI_v3_03905	0.375309	1342
GCA_003286725.1_ASM328672v1_genomic.gbff.gz:QMHE01000136_1	100	883078.SAMN02596753	QMHE01000136	QMHE01000136_1	2 Bacteria	1224 Proteobacteria	28211 Alphaproteobacteria	356 Rhizobiales	41294 Bradyrhizobiaceae	1033 Afipia	specI_v3_03905	0.50495	1339
GCA_003286725.1_ASM328672v1_genomic.gbff.gz:QMHE01000136_2	96.6	883078.SAMN02596753	QMHE01000136	QMHE01000136_2	2 Bacteria	1224 Proteobacteria	28211 Alphaproteobacteria	356 Rhizobiales	41294 Bradyrhizobiaceae	1033 Afipia	specI_v3_03905	0.50495	1339
GCA_003286725.1_ASM328672v1_genomic.gbff.gz:QMHE01000137_2	94.4	883078.SAMN02596753	QMHE01000137	QMHE01000137_2	2 Bacteria	1224 Proteobacteria	28211 Alphaproteobacteria	356 Rhizobiales	41294 Bradyrhizobiaceae	1033 Afipia	specI_v3_03905	0.466172	1339
GCA_003286725.1_ASM328672v1_genomic.gbff.gz:QMHE01000139_1	98.6	883078.SAMN02596753	QMHE01000139	QMHE01000139_1	2 Bacteria	1224 Proteobacteria	28211 Alphaproteobacteria	356 Rhizobiales	41294 Bradyrhizobiaceae	1033 Afipia	specI_v3_03905	0.333611	1329
GCA_003286725.1_ASM328672v1_genomic.gbff.gz:QMHE01000139_2	94.1	883078.SAMN02596753	QMHE01000139	QMHE01000139_2	2 Bacteria	1224 Proteobacteria	28211 Alphaproteobacteria	356 Rhizobiales	41294 Bradyrhizobiaceae	1033 Afipia	specI_v3_03905	0.333611	1329
GCA_003286725.1_ASM328672v1_genomic.gbff.gz:QMHE01000140_1	100	883078.SAMN02596753	QMHE01000140	QMHE01000140_1	2 Bacteria	1224 Proteobacteria	28211 Alphaproteobacteria	356 Rhizobiales	41294 Bradyrhizobiaceae	1033 Afipia	specI_v3_03905	0.49457	1324
GCA_003286725.1_ASM328672v1_genomic.gbff.gz:QMHE01000141_1	99.1	883078.SAMN02596753	QMHE01000141	QMHE01000141_1	2 Bacteria	1224 Proteobacteria	28211 Alphaproteobacteria	356 Rhizobiales	41294 Bradyrhizobiaceae	1033 Afipia	specI_v3_03905	0.427973	1321
GCA_003286725.1_ASM328672v1_genomic.gbff.gz:QMHE01000141_3	100	883078.SAMN02596753	QMHE01000141	QMHE01000141_3	2 Bacteria	1224 Proteobacteria	28211 Alphaproteobacteria	356 Rhizobiales	41294 Bradyrhizobiaceae	1033 Afipia	specI_v3_03905	0.427973	1321
GCA_003286725.1_ASM328672v1_genomic.gbff.gz:QMHE01000142_1	100	883078.SAMN02596753	QMHE01000142	QMHE01000142_1	2 Bacteria	1224 Proteobacteria	28211 Alphaproteobacteria	356 Rhizobiales	41294 Bradyrhizobiaceae	1033 Afipia	specI_v3_03905	0.407906	1316
GCA_003286725.1_ASM328672v1_genomic.gbff.gz:QMHE01000142_2	100	883078.SAMN02596753	QMHE01000142	QMHE01000142_2	2 Bacteria	1224 Proteobacteria	28211 Alphaproteobacteria	356 Rhizobiales	41294 Bradyrhizobiaceae	1033 Afipia	specI_v3_03905	0.407906	1316
GCA_003286725.1_ASM328672v1_genomic.gbff.gz:QMHE01000142_3	100	883078.SAMN02596753	QMHE01000142	QMHE01000142_3	2 Bacteria	1224 Proteobacteria	28211 Alphaproteobacteria	356 Rhizobiales	41294 Bradyrhizobiaceae	1033 Afipia	specI_v3_03905	0.407906	1316
GCA_003286725.1_ASM328672v1_genomic.gbff.gz:QMHE01000145_1	99	883078.SAMN02596753	QMHE01000145	QMHE01000145_1	2 Bacteria	1224 Proteobacteria	28211 Alphaproteobacteria	356 Rhizobiales	41294 Bradyrhizobiaceae	1033 Afipia	specI_v3_03905	0.465254	1307
GCA_003286725.1_ASM328672v1_genomic.gbff.gz:QMHE01000149_2	100	883078.SAMN02596753	QMHE01000149	QMHE01000149_2	2 Bacteria	1224 Proteobacteria	28211 Alphaproteobacteria	356 Rhizobiales	41294 Bradyrhizobiaceae	1033 Afipia	specI_v3_03905	0.458582	1298
GCA_003286725.1_ASM328672v1_genomic.gbff.gz:QMHE01000150_1	98.8	883078.SAMN02596753	QMHE01000150	QMHE01000150_1	2 Bacteria	1224 Proteobacteria	28211 Alphaproteobacteria	356 Rhizobiales	41294 Bradyrhizobiaceae	1033 Afipia	specI_v3_03905	0.627669	1298
GCA_003286725.1_ASM328672v1_genomic.gbff.gz:QMHE01000150_2	100	883078.SAMN02596753	QMHE01000150	QMHE01000150_2	2 Bacteria	1224 Proteobacteria	28211 Alphaproteobacteria	356 Rhizobiales	41294 Bradyrhizobiaceae	1033 Afipia	specI_v3_03905	0.627669	1298
GCA_003286725.1_ASM328672v1_genomic.gbff.gz:QMHE01000151_2	100	883078.SAMN02596753	QMHE01000151	QMHE01000151_2	2 Bacteria	1224 Proteobacteria	28211 Alphaproteobacteria	356 Rhizobiales	41294 Bradyrhizobiaceae	1033 Afipia	specI_v3_03905	0.503419	1297
GCA_003286725.1_ASM328672v1_genomic.gbff.gz:QMHE01000153_1	99.3	883078.SAMN02596753	QMHE01000153	QMHE01000153_1	2 Bacteria	1224 Proteobacteria	28211 Alphaproteobacteria	356 Rhizobiales	41294 Bradyrhizobiaceae	1033 Afipia	specI_v3_03905	0.451335	1288
GCA_003286725.1_ASM328672v1_genomic.gbff.gz:QMHE01000154_1	100	883078.SAMN02596753	QMHE01000154	QMHE01000154_1	2 Bacteria	1224 Proteobacteria	28211 Alphaproteobacteria	356 Rhizobiales	41294 Bradyrhizobiaceae	1033 Afipia	specI_v3_03905	0.404659	1286
GCA_003286725.1_ASM328672v1_genomic.gbff.gz:QMHE01000155_1	97.9	883078.SAMN02596753	QMHE01000155	QMHE01000155_1	2 Bacteria	1224 Proteobacteria	28211 Alphaproteobacteria	356 Rhizobiales	41294 Bradyrhizobiaceae	1033 Afipia	specI_v3_03905	0.390854	1286
GCA_003286725.1_ASM328672v1_genomic.gbff.gz:QMHE01000156_2	99.5	883078.SAMN02596753	QMHE01000156	QMHE01000156_2	2 Bacteria	1224 Proteobacteria	28211 Alphaproteobacteria	356 Rhizobiales	41294 Bradyrhizobiaceae	1033 Afipia	specI_v3_03905	0.349784	1282
GCA_003286725.1_ASM328672v1_genomic.gbff.gz:QMHE01000160_1	100	883078.SAMN02596753	QMHE01000160	QMHE01000160_1	2 Bacteria	1224 Proteobacteria	28211 Alphaproteobacteria	356 Rhizobiales	41294 Bradyrhizobiaceae	1033 Afipia	specI_v3_03905	0.370629	1271
GCA_003286725.1_ASM328672v1_genomic.gbff.gz:QMHE01000160_2	84.3	883078.SAMN02596753	QMHE01000160	QMHE01000160_2	2 Bacteria	1224 Proteobacteria	28211 Alphaproteobacteria	356 Rhizobiales	41294 Bradyrhizobiaceae	1033 Afipia	specI_v3_03905	0.370629	1271
GCA_003286725.1_ASM328672v1_genomic.gbff.gz:QMHE01000162_1	92.5	883078.SAMN02596753	QMHE01000162	QMHE01000162_1	2 Bacteria	1224 Proteobacteria	28211 Alphaproteobacteria	356 Rhizobiales	41294 Bradyrhizobiaceae	1033 Afipia	specI_v3_03905	0.390459	1259
GCA_003286725.1_ASM328672v1_genomic.gbff.gz:QMHE01000162_2	96.1	883078.SAMN02596753	QMHE01000162	QMHE01000162_2	2 Bacteria	1224 Proteobacteria	28211 Alphaproteobacteria	356 Rhizobiales	41294 Bradyrhizobiaceae	1033 Afipia	specI_v3_03905	0.390459	1259
GCA_003286725.1_ASM328672v1_genomic.gbff.gz:QMHE01000164_1	98.8	883078.SAMN02596753	QMHE01000164	QMHE01000164_1	2 Bacteria	1224 Proteobacteria	28211 Alphaproteobacteria	356 Rhizobiales	41294 Bradyrhizobiaceae	1033 Afipia	specI_v3_03905	0.406915	1255
GCA_003286725.1_ASM328672v1_genomic.gbff.gz:QMHE01000165_2	100	883078.SAMN02596753	QMHE01000165	QMHE01000165_2	2 Bacteria	1224 Proteobacteria	28211 Alphaproteobacteria	356 Rhizobiales	41294 Bradyrhizobiaceae	1033 Afipia	specI_v3_03905	0.444444	1252
GCA_003286725.1_ASM328672v1_genomic.gbff.gz:QMHE01000166_1	97.6	883078.SAMN02596753	QMHE01000166	QMHE01000166_1	2 Bacteria	1224 Proteobacteria	28211 Alphaproteobacteria	356 Rhizobiales	41294 Bradyrhizobiaceae	1033 Afipia	specI_v3_03905	0.419412	1250
GCA_003286725.1_ASM328672v1_genomic.gbff.gz:QMHE01000166_4	94.1	883078.SAMN02596753	QMHE01000166	QMHE01000166_4	2 Bacteria	1224 Proteobacteria	28211 Alphaproteobacteria	356 Rhizobiales	41294 Bradyrhizobiaceae	1033 Afipia	specI_v3_03905	0.419412	1250
GCA_003286725.1_ASM328672v1_genomic.gbff.gz:QMHE01000168_1	98.9	883078.SAMN02596753	QMHE01000168	QMHE01000168_1	2 Bacteria	1224 Proteobacteria	28211 Alphaproteobacteria	356 Rhizobiales	41294 Bradyrhizobiaceae	1033 Afipia	specI_v3_03905	0.397321	1247
GCA_003286725.1_ASM328672v1_genomic.gbff.gz:QMHE01000168_2	99	883078.SAMN02596753	QMHE01000168	QMHE01000168_2	2 Bacteria	1224 Proteobacteria	28211 Alphaproteobacteria	356 Rhizobiales	41294 Bradyrhizobiaceae	1033 Afipia	specI_v3_03905	0.397321	1247
GCA_003286725.1_ASM328672v1_genomic.gbff.gz:QMHE01000169_1	98.1	883078.SAMN02596753	QMHE01000169	QMHE01000169_1	2 Bacteria	1224 Proteobacteria	28211 Alphaproteobacteria	356 Rhizobiales	41294 Bradyrhizobiaceae	1033 Afipia	specI_v3_03905	0.434705	1245
GCA_003286725.1_ASM328672v1_genomic.gbff.gz:QMHE01000171_2	98.8	883078.SAMN02596753	QMHE01000171	QMHE01000171_2	2 Bacteria	1224 Proteobacteria	28211 Alphaproteobacteria	356 Rhizobiales	41294 Bradyrhizobiaceae	1033 Afipia	specI_v3_03905	0.289167	1244
GCA_003286725.1_ASM328672v1_genomic.gbff.gz:QMHE01000171_3	98.3	883078.SAMN02596753	QMHE01000171	QMHE01000171_3	2 Bacteria	1224 Proteobacteria	28211 Alphaproteobacteria	356 Rhizobiales	41294 Bradyrhizobiaceae	1033 Afipia	specI_v3_03905	0.289167	1244
GCA_003286725.1_ASM328672v1_genomic.gbff.gz:QMHE01000174_1	99.8	883078.SAMN02596753	QMHE01000174	QMHE01000174_1	2 Bacteria	1224 Proteobacteria	28211 Alphaproteobacteria	356 Rhizobiales	41294 Bradyrhizobiaceae	1033 Afipia	specI_v3_03905	0.394404	1235
GCA_003286725.1_ASM328672v1_genomic.gbff.gz:QMHE01000177_1	99.3	883078.SAMN02596753	QMHE01000177	QMHE01000177_1	2 Bacteria	1224 Proteobacteria	28211 Alphaproteobacteria	356 Rhizobiales	41294 Bradyrhizobiaceae	1033 Afipia	specI_v3_03905	0.442325	1228
GCA_003286725.1_ASM328672v1_genomic.gbff.gz:QMHE01000177_2	96.8	883078.SAMN02596753	QMHE01000177	QMHE01000177_2	2 Bacteria	1224 Proteobacteria	28211 Alphaproteobacteria	356 Rhizobiales	41294 Bradyrhizobiaceae	1033 Afipia	specI_v3_03905	0.442325	1228
GCA_003286725.1_ASM328672v1_genomic.gbff.gz:QMHE01000179_2	99.7	883078.SAMN02596753	QMHE01000179	QMHE01000179_2	2 Bacteria	1224 Proteobacteria	28211 Alphaproteobacteria	356 Rhizobiales	41294 Bradyrhizobiaceae	1033 Afipia	specI_v3_03905	0.489964	1223
GCA_003286725.1_ASM328672v1_genomic.gbff.gz:QMHE01000017_2	100	883078.SAMN02596753	QMHE01000017	QMHE01000017_2	2 Bacteria	1224 Proteobacteria	28211 Alphaproteobacteria	356 Rhizobiales	41294 Bradyrhizobiaceae	1033 Afipia	specI_v3_03905	1.45151	3746
GCA_003286725.1_ASM328672v1_genomic.gbff.gz:QMHE01000180_1	99.2	883078.SAMN02596753	QMHE01000180	QMHE01000180_1	2 Bacteria	1224 Proteobacteria	28211 Alphaproteobacteria	356 Rhizobiales	41294 Bradyrhizobiaceae	1033 Afipia	specI_v3_03905	0.463437	1221
GCA_003286725.1_ASM328672v1_genomic.gbff.gz:QMHE01000180_2	100	883078.SAMN02596753	QMHE01000180	QMHE01000180_2	2 Bacteria	1224 Proteobacteria	28211 Alphaproteobacteria	356 Rhizobiales	41294 Bradyrhizobiaceae	1033 Afipia	specI_v3_03905	0.463437	1221
GCA_003286725.1_ASM328672v1_genomic.gbff.gz:QMHE01000181_1	100	883078.SAMN02596753	QMHE01000181	QMHE01000181_1	2 Bacteria	1224 Proteobacteria	28211 Alphaproteobacteria	356 Rhizobiales	41294 Bradyrhizobiaceae	1033 Afipia	specI_v3_03905	0.35348	1219
GCA_003286725.1_ASM328672v1_genomic.gbff.gz:QMHE01000181_2	99.3	883078.SAMN02596753	QMHE01000181	QMHE01000181_2	2 Bacteria	1224 Proteobacteria	28211 Alphaproteobacteria	356 Rhizobiales	41294 Bradyrhizobiaceae	1033 Afipia	specI_v3_03905	0.35348	1219
GCA_003286725.1_ASM328672v1_genomic.gbff.gz:QMHE01000181_3	100	883078.SAMN02596753	QMHE01000181	QMHE01000181_3	2 Bacteria	1224 Proteobacteria	28211 Alphaproteobacteria	356 Rhizobiales	41294 Bradyrhizobiaceae	1033 Afipia	specI_v3_03905	0.35348	1219
GCA_003286725.1_ASM328672v1_genomic.gbff.gz:QMHE01000182_1	98.9	883078.SAMN02596753	QMHE01000182	QMHE01000182_1	2 Bacteria	1224 Proteobacteria	28211 Alphaproteobacteria	356 Rhizobiales	41294 Bradyrhizobiaceae	1033 Afipia	specI_v3_03905	0.458716	1217
GCA_003286725.1_ASM328672v1_genomic.gbff.gz:QMHE01000182_2	98.3	883078.SAMN02596753	QMHE01000182	QMHE01000182_2	2 Bacteria	1224 Proteobacteria	28211 Alphaproteobacteria	356 Rhizobiales	41294 Bradyrhizobiaceae	1033 Afipia	specI_v3_03905	0.458716	1217
GCA_003286725.1_ASM328672v1_genomic.gbff.gz:QMHE01000184_1	100	883078.SAMN02596753	QMHE01000184	QMHE01000184_1	2 Bacteria	1224 Proteobacteria	28211 Alphaproteobacteria	356 Rhizobiales	41294 Bradyrhizobiaceae	1033 Afipia	specI_v3_03905	0.387963	1207
GCA_003286725.1_ASM328672v1_genomic.gbff.gz:QMHE01000187_2	97.3	883078.SAMN02596753	QMHE01000187	QMHE01000187_2	2 Bacteria	1224 Proteobacteria	28211 Alphaproteobacteria	356 Rhizobiales	41294 Bradyrhizobiaceae	1033 Afipia	specI_v3_03905	0.460967	1203
GCA_003286725.1_ASM328672v1_genomic.gbff.gz:QMHE01000189_1	95.8	883078.SAMN02596753	QMHE01000189	QMHE01000189_1	2 Bacteria	1224 Proteobacteria	28211 Alphaproteobacteria	356 Rhizobiales	41294 Bradyrhizobiaceae	1033 Afipia	specI_v3_03905	0.265858	1199
GCA_003286725.1_ASM328672v1_genomic.gbff.gz:QMHE01000189_2	100	883078.SAMN02596753	QMHE01000189	QMHE01000189_2	2 Bacteria	1224 Proteobacteria	28211 Alphaproteobacteria	356 Rhizobiales	41294 Bradyrhizobiaceae	1033 Afipia	specI_v3_03905	0.265858	1199
GCA_003286725.1_ASM328672v1_genomic.gbff.gz:QMHE01000192_1	100	883078.SAMN02596753	QMHE01000192	QMHE01000192_1	2 Bacteria	1224 Proteobacteria	28211 Alphaproteobacteria	356 Rhizobiales	41294 Bradyrhizobiaceae	1033 Afipia	specI_v3_03905	0.334272	1192
GCA_003286725.1_ASM328672v1_genomic.gbff.gz:QMHE01000192_2	100	883078.SAMN02596753	QMHE01000192	QMHE01000192_2	2 Bacteria	1224 Proteobacteria	28211 Alphaproteobacteria	356 Rhizobiales	41294 Bradyrhizobiaceae	1033 Afipia	specI_v3_03905	0.334272	1192
GCA_003286725.1_ASM328672v1_genomic.gbff.gz:QMHE01000194_1	100	883078.SAMN02596753	QMHE01000194	QMHE01000194_1	2 Bacteria	1224 Proteobacteria	28211 Alphaproteobacteria	356 Rhizobiales	41294 Bradyrhizobiaceae	1033 Afipia	specI_v3_03905	0.432203	1189
GCA_003286725.1_ASM328672v1_genomic.gbff.gz:QMHE01000196_1	99.2	883078.SAMN02596753	QMHE01000196	QMHE01000196_1	2 Bacteria	1224 Proteobacteria	28211 Alphaproteobacteria	356 Rhizobiales	41294 Bradyrhizobiaceae	1033 Afipia	specI_v3_03905	0.356268	1188
GCA_003286725.1_ASM328672v1_genomic.gbff.gz:QMHE01000198_1	99.5	883078.SAMN02596753	QMHE01000198	QMHE01000198_1	2 Bacteria	1224 Proteobacteria	28211 Alphaproteobacteria	356 Rhizobiales	41294 Bradyrhizobiaceae	1033 Afipia	specI_v3_03905	0.443289	1185
GCA_003286725.1_ASM328672v1_genomic.gbff.gz:QMHE01000201_1	99	883078.SAMN02596753	QMHE01000201	QMHE01000201_1	2 Bacteria	1224 Proteobacteria	28211 Alphaproteobacteria	356 Rhizobiales	41294 Bradyrhizobiaceae	1033 Afipia	specI_v3_03905	0.364326	1181
GCA_003286725.1_ASM328672v1_genomic.gbff.gz:QMHE01000202_1	99.4	883078.SAMN02596753	QMHE01000202	QMHE01000202_1	2 Bacteria	1224 Proteobacteria	28211 Alphaproteobacteria	356 Rhizobiales	41294 Bradyrhizobiaceae	1033 Afipia	specI_v3_03905	0.444972	1181
GCA_003286725.1_ASM328672v1_genomic.gbff.gz:QMHE01000202_2	99.2	883078.SAMN02596753	QMHE01000202	QMHE01000202_2	2 Bacteria	1224 Proteobacteria	28211 Alphaproteobacteria	356 Rhizobiales	41294 Bradyrhizobiaceae	1033 Afipia	specI_v3_03905	0.444972	1181
GCA_003286725.1_ASM328672v1_genomic.gbff.gz:QMHE01000203_1	99.6	883078.SAMN02596753	QMHE01000203	QMHE01000203_1	2 Bacteria	1224 Proteobacteria	28211 Alphaproteobacteria	356 Rhizobiales	41294 Bradyrhizobiaceae	1033 Afipia	specI_v3_03905	0.280952	1177
GCA_003286725.1_ASM328672v1_genomic.gbff.gz:QMHE01000203_2	98.5	883078.SAMN02596753	QMHE01000203	QMHE01000203_2	2 Bacteria	1224 Proteobacteria	28211 Alphaproteobacteria	356 Rhizobiales	41294 Bradyrhizobiaceae	1033 Afipia	specI_v3_03905	0.280952	1177
GCA_003286725.1_ASM328672v1_genomic.gbff.gz:QMHE01000205_1	100	883078.SAMN02596753	QMHE01000205	QMHE01000205_1	2 Bacteria	1224 Proteobacteria	28211 Alphaproteobacteria	356 Rhizobiales	41294 Bradyrhizobiaceae	1033 Afipia	specI_v3_03905	0.440613	1171
GCA_003286725.1_ASM328672v1_genomic.gbff.gz:QMHE01000205_2	99.5	883078.SAMN02596753	QMHE01000205	QMHE01000205_2	2 Bacteria	1224 Proteobacteria	28211 Alphaproteobacteria	356 Rhizobiales	41294 Bradyrhizobiaceae	1033 Afipia	specI_v3_03905	0.440613	1171
GCA_003286725.1_ASM328672v1_genomic.gbff.gz:QMHE01000206_2	100	883078.SAMN02596753	QMHE01000206	QMHE01000206_2	2 Bacteria	1224 Proteobacteria	28211 Alphaproteobacteria	356 Rhizobiales	41294 Bradyrhizobiaceae	1033 Afipia	specI_v3_03905	0.506232	1170
GCA_003286725.1_ASM328672v1_genomic.gbff.gz:QMHE01000206_3	100	883078.SAMN02596753	QMHE01000206	QMHE01000206_3	2 Bacteria	1224 Proteobacteria	28211 Alphaproteobacteria	356 Rhizobiales	41294 Bradyrhizobiaceae	1033 Afipia	specI_v3_03905	0.506232	1170
GCA_003286725.1_ASM328672v1_genomic.gbff.gz:QMHE01000207_1	100	883078.SAMN02596753	QMHE01000207	QMHE01000207_1	2 Bacteria	1224 Proteobacteria	28211 Alphaproteobacteria	356 Rhizobiales	41294 Bradyrhizobiaceae	1033 Afipia	specI_v3_03905	0.535062	1168
GCA_003286725.1_ASM328672v1_genomic.gbff.gz:QMHE01000209_1	86	883078.SAMN02596753	QMHE01000209	QMHE01000209_1	2 Bacteria	1224 Proteobacteria	28211 Alphaproteobacteria	356 Rhizobiales	41294 Bradyrhizobiaceae	1033 Afipia	specI_v3_03905	0.401923	1167
GCA_003286725.1_ASM328672v1_genomic.gbff.gz:QMHE01000020_1	99.2	883078.SAMN02596753	QMHE01000020	QMHE01000020_1	2 Bacteria	1224 Proteobacteria	28211 Alphaproteobacteria	356 Rhizobiales	41294 Bradyrhizobiaceae	1033 Afipia	specI_v3_03905	0.468199	2737
GCA_003286725.1_ASM328672v1_genomic.gbff.gz:QMHE01000020_2	100	883078.SAMN02596753	QMHE01000020	QMHE01000020_2	2 Bacteria	1224 Proteobacteria	28211 Alphaproteobacteria	356 Rhizobiales	41294 Bradyrhizobiaceae	1033 Afipia	specI_v3_03905	0.468199	2737
GCA_003286725.1_ASM328672v1_genomic.gbff.gz:QMHE01000210_1	95.1	883078.SAMN02596753	QMHE01000210	QMHE01000210_1	2 Bacteria	1224 Proteobacteria	28211 Alphaproteobacteria	356 Rhizobiales	41294 Bradyrhizobiaceae	1033 Afipia	specI_v3_03905	0.481232	1166
GCA_003286725.1_ASM328672v1_genomic.gbff.gz:QMHE01000212_1	100	883078.SAMN02596753	QMHE01000212	QMHE01000212_1	2 Bacteria	1224 Proteobacteria	28211 Alphaproteobacteria	356 Rhizobiales	41294 Bradyrhizobiaceae	1033 Afipia	specI_v3_03905	0.396135	1162
GCA_003286725.1_ASM328672v1_genomic.gbff.gz:QMHE01000212_2	99.4	883078.SAMN02596753	QMHE01000212	QMHE01000212_2	2 Bacteria	1224 Proteobacteria	28211 Alphaproteobacteria	356 Rhizobiales	41294 Bradyrhizobiaceae	1033 Afipia	specI_v3_03905	0.396135	1162
GCA_003286725.1_ASM328672v1_genomic.gbff.gz:QMHE01000215_1	100	883078.SAMN02596753	QMHE01000215	QMHE01000215_1	2 Bacteria	1224 Proteobacteria	28211 Alphaproteobacteria	356 Rhizobiales	41294 Bradyrhizobiaceae	1033 Afipia	specI_v3_03905	0.385811	1156
GCA_003286725.1_ASM328672v1_genomic.gbff.gz:QMHE01000216_1	100	883078.SAMN02596753	QMHE01000216	QMHE01000216_1	2 Bacteria	1224 Proteobacteria	28211 Alphaproteobacteria	356 Rhizobiales	41294 Bradyrhizobiaceae	1033 Afipia	specI_v3_03905	0.435798	1155
GCA_003286725.1_ASM328672v1_genomic.gbff.gz:QMHE01000216_2	99.2	883078.SAMN02596753	QMHE01000216	QMHE01000216_2	2 Bacteria	1224 Proteobacteria	28211 Alphaproteobacteria	356 Rhizobiales	41294 Bradyrhizobiaceae	1033 Afipia	specI_v3_03905	0.435798	1155
GCA_003286725.1_ASM328672v1_genomic.gbff.gz:QMHE01000218_1	99.7	883078.SAMN02596753	QMHE01000218	QMHE01000218_1	2 Bacteria	1224 Proteobacteria	28211 Alphaproteobacteria	356 Rhizobiales	41294 Bradyrhizobiaceae	1033 Afipia	specI_v3_03905	0.479492	1151
GCA_003286725.1_ASM328672v1_genomic.gbff.gz:QMHE01000218_2	96.2	883078.SAMN02596753	QMHE01000218	QMHE01000218_2	2 Bacteria	1224 Proteobacteria	28211 Alphaproteobacteria	356 Rhizobiales	41294 Bradyrhizobiaceae	1033 Afipia	specI_v3_03905	0.479492	1151
GCA_003286725.1_ASM328672v1_genomic.gbff.gz:QMHE01000219_2	86.2	883078.SAMN02596753	QMHE01000219	QMHE01000219_2	2 Bacteria	1224 Proteobacteria	28211 Alphaproteobacteria	356 Rhizobiales	41294 Bradyrhizobiaceae	1033 Afipia	specI_v3_03905	0.394711	1148
GCA_003286725.1_ASM328672v1_genomic.gbff.gz:QMHE01000220_2	99.7	883078.SAMN02596753	QMHE01000220	QMHE01000220_2	2 Bacteria	1224 Proteobacteria	28211 Alphaproteobacteria	356 Rhizobiales	41294 Bradyrhizobiaceae	1033 Afipia	specI_v3_03905	0.501475	1144
GCA_003286725.1_ASM328672v1_genomic.gbff.gz:QMHE01000222_1	99.5	883078.SAMN02596753	QMHE01000222	QMHE01000222_1	2 Bacteria	1224 Proteobacteria	28211 Alphaproteobacteria	356 Rhizobiales	41294 Bradyrhizobiaceae	1033 Afipia	specI_v3_03905	0.36122	1143
GCA_003286725.1_ASM328672v1_genomic.gbff.gz:QMHE01000223_1	97.8	883078.SAMN02596753	QMHE01000223	QMHE01000223_1	2 Bacteria	1224 Proteobacteria	28211 Alphaproteobacteria	356 Rhizobiales	41294 Bradyrhizobiaceae	1033 Afipia	specI_v3_03905	0.419704	1142
GCA_003286725.1_ASM328672v1_genomic.gbff.gz:QMHE01000223_2	100	883078.SAMN02596753	QMHE01000223	QMHE01000223_2	2 Bacteria	1224 Proteobacteria	28211 Alphaproteobacteria	356 Rhizobiales	41294 Bradyrhizobiaceae	1033 Afipia	specI_v3_03905	0.419704	1142
GCA_003286725.1_ASM328672v1_genomic.gbff.gz:QMHE01000225_2	98.7	883078.SAMN02596753	QMHE01000225	QMHE01000225_2	2 Bacteria	1224 Proteobacteria	28211 Alphaproteobacteria	356 Rhizobiales	41294 Bradyrhizobiaceae	1033 Afipia	specI_v3_03905	0.351779	1139
GCA_003286725.1_ASM328672v1_genomic.gbff.gz:QMHE01000226_1	99.5	883078.SAMN02596753	QMHE01000226	QMHE01000226_1	2 Bacteria	1224 Proteobacteria	28211 Alphaproteobacteria	356 Rhizobiales	41294 Bradyrhizobiaceae	1033 Afipia	specI_v3_03905	0.329703	1137
GCA_003286725.1_ASM328672v1_genomic.gbff.gz:QMHE01000226_2	99.5	883078.SAMN02596753	QMHE01000226	QMHE01000226_2	2 Bacteria	1224 Proteobacteria	28211 Alphaproteobacteria	356 Rhizobiales	41294 Bradyrhizobiaceae	1033 Afipia	specI_v3_03905	0.329703	1137
GCA_003286725.1_ASM328672v1_genomic.gbff.gz:QMHE01000227_1	99.7	883078.SAMN02596753	QMHE01000227	QMHE01000227_1	2 Bacteria	1224 Proteobacteria	28211 Alphaproteobacteria	356 Rhizobiales	41294 Bradyrhizobiaceae	1033 Afipia	specI_v3_03905	0.435644	1137
GCA_003286725.1_ASM328672v1_genomic.gbff.gz:QMHE01000228_1	95.8	883078.SAMN02596753	QMHE01000228	QMHE01000228_1	2 Bacteria	1224 Proteobacteria	28211 Alphaproteobacteria	356 Rhizobiales	41294 Bradyrhizobiaceae	1033 Afipia	specI_v3_03905	0.320119	1136
GCA_003286725.1_ASM328672v1_genomic.gbff.gz:QMHE01000228_2	96.3	883078.SAMN02596753	QMHE01000228	QMHE01000228_2	2 Bacteria	1224 Proteobacteria	28211 Alphaproteobacteria	356 Rhizobiales	41294 Bradyrhizobiaceae	1033 Afipia	specI_v3_03905	0.320119	1136
GCA_003286725.1_ASM328672v1_genomic.gbff.gz:QMHE01000229_1	98.1	883078.SAMN02596753	QMHE01000229	QMHE01000229_1	2 Bacteria	1224 Proteobacteria	28211 Alphaproteobacteria	356 Rhizobiales	41294 Bradyrhizobiaceae	1033 Afipia	specI_v3_03905	0.462834	1136
GCA_003286725.1_ASM328672v1_genomic.gbff.gz:QMHE01000229_2	98.2	883078.SAMN02596753	QMHE01000229	QMHE01000229_2	2 Bacteria	1224 Proteobacteria	28211 Alphaproteobacteria	356 Rhizobiales	41294 Bradyrhizobiaceae	1033 Afipia	specI_v3_03905	0.462834	1136
GCA_003286725.1_ASM328672v1_genomic.gbff.gz:QMHE01000230_1	98.2	883078.SAMN02596753	QMHE01000230	QMHE01000230_1	2 Bacteria	1224 Proteobacteria	28211 Alphaproteobacteria	356 Rhizobiales	41294 Bradyrhizobiaceae	1033 Afipia	specI_v3_03905	0.355511	1134
GCA_003286725.1_ASM328672v1_genomic.gbff.gz:QMHE01000231_3	99.3	883078.SAMN02596753	QMHE01000231	QMHE01000231_3	2 Bacteria	1224 Proteobacteria	28211 Alphaproteobacteria	356 Rhizobiales	41294 Bradyrhizobiaceae	1033 Afipia	specI_v3_03905	0.474677	1134
GCA_003286725.1_ASM328672v1_genomic.gbff.gz:QMHE01000232_3	98.5	883078.SAMN02596753	QMHE01000232	QMHE01000232_3	2 Bacteria	1224 Proteobacteria	28211 Alphaproteobacteria	356 Rhizobiales	41294 Bradyrhizobiaceae	1033 Afipia	specI_v3_03905	0.37674	1133
GCA_003286725.1_ASM328672v1_genomic.gbff.gz:QMHE01000233_2	99.7	883078.SAMN02596753	QMHE01000233	QMHE01000233_2	2 Bacteria	1224 Proteobacteria	28211 Alphaproteobacteria	356 Rhizobiales	41294 Bradyrhizobiaceae	1033 Afipia	specI_v3_03905	0.304175	1133
GCA_003286725.1_ASM328672v1_genomic.gbff.gz:QMHE01000234_1	99.5	883078.SAMN02596753	QMHE01000234	QMHE01000234_1	2 Bacteria	1224 Proteobacteria	28211 Alphaproteobacteria	356 Rhizobiales	41294 Bradyrhizobiaceae	1033 Afipia	specI_v3_03905	0.524427	1130
GCA_003286725.1_ASM328672v1_genomic.gbff.gz:QMHE01000235_1	100	883078.SAMN02596753	QMHE01000235	QMHE01000235_1	2 Bacteria	1224 Proteobacteria	28211 Alphaproteobacteria	356 Rhizobiales	41294 Bradyrhizobiaceae	1033 Afipia	specI_v3_03905	0.500998	1129
GCA_003286725.1_ASM328672v1_genomic.gbff.gz:QMHE01000237_1	99.3	883078.SAMN02596753	QMHE01000237	QMHE01000237_1	2 Bacteria	1224 Proteobacteria	28211 Alphaproteobacteria	356 Rhizobiales	41294 Bradyrhizobiaceae	1033 Afipia	specI_v3_03905	0.359438	1123
GCA_003286725.1_ASM328672v1_genomic.gbff.gz:QMHE01000237_2	100	883078.SAMN02596753	QMHE01000237	QMHE01000237_2	2 Bacteria	1224 Proteobacteria	28211 Alphaproteobacteria	356 Rhizobiales	41294 Bradyrhizobiaceae	1033 Afipia	specI_v3_03905	0.359438	1123
GCA_003286725.1_ASM328672v1_genomic.gbff.gz:QMHE01000238_1	99.7	883078.SAMN02596753	QMHE01000238	QMHE01000238_1	2 Bacteria	1224 Proteobacteria	28211 Alphaproteobacteria	356 Rhizobiales	41294 Bradyrhizobiaceae	1033 Afipia	specI_v3_03905	0.560484	1119
GCA_003286725.1_ASM328672v1_genomic.gbff.gz:QMHE01000023_1	100	883078.SAMN02596753	QMHE01000023	QMHE01000023_1	2 Bacteria	1224 Proteobacteria	28211 Alphaproteobacteria	356 Rhizobiales	41294 Bradyrhizobiaceae	1033 Afipia	specI_v3_03905	0.569804	2326
GCA_003286725.1_ASM328672v1_genomic.gbff.gz:QMHE01000023_2	99.8	883078.SAMN02596753	QMHE01000023	QMHE01000023_2	2 Bacteria	1224 Proteobacteria	28211 Alphaproteobacteria	356 Rhizobiales	41294 Bradyrhizobiaceae	1033 Afipia	specI_v3_03905	0.569804	2326
GCA_003286725.1_ASM328672v1_genomic.gbff.gz:QMHE01000240_1	98.4	883078.SAMN02596753	QMHE01000240	QMHE01000240_1	2 Bacteria	1224 Proteobacteria	28211 Alphaproteobacteria	356 Rhizobiales	41294 Bradyrhizobiaceae	1033 Afipia	specI_v3_03905	0.287588	1118
GCA_003286725.1_ASM328672v1_genomic.gbff.gz:QMHE01000240_2	100	883078.SAMN02596753	QMHE01000240	QMHE01000240_2	2 Bacteria	1224 Proteobacteria	28211 Alphaproteobacteria	356 Rhizobiales	41294 Bradyrhizobiaceae	1033 Afipia	specI_v3_03905	0.287588	1118
GCA_003286725.1_ASM328672v1_genomic.gbff.gz:QMHE01000240_3	100	883078.SAMN02596753	QMHE01000240	QMHE01000240_3	2 Bacteria	1224 Proteobacteria	28211 Alphaproteobacteria	356 Rhizobiales	41294 Bradyrhizobiaceae	1033 Afipia	specI_v3_03905	0.287588	1118
GCA_003286725.1_ASM328672v1_genomic.gbff.gz:QMHE01000241_1	99.7	883078.SAMN02596753	QMHE01000241	QMHE01000241_1	2 Bacteria	1224 Proteobacteria	28211 Alphaproteobacteria	356 Rhizobiales	41294 Bradyrhizobiaceae	1033 Afipia	specI_v3_03905	0.387031	1114
GCA_003286725.1_ASM328672v1_genomic.gbff.gz:QMHE01000242_1	95.6	883078.SAMN02596753	QMHE01000242	QMHE01000242_1	2 Bacteria	1224 Proteobacteria	28211 Alphaproteobacteria	356 Rhizobiales	41294 Bradyrhizobiaceae	1033 Afipia	specI_v3_03905	0.2077	1114
GCA_003286725.1_ASM328672v1_genomic.gbff.gz:QMHE01000244_2	99.6	883078.SAMN02596753	QMHE01000244	QMHE01000244_2	2 Bacteria	1224 Proteobacteria	28211 Alphaproteobacteria	356 Rhizobiales	41294 Bradyrhizobiaceae	1033 Afipia	specI_v3_03905	0.467546	1113
GCA_003286725.1_ASM328672v1_genomic.gbff.gz:QMHE01000245_1	100	883078.SAMN02596753	QMHE01000245	QMHE01000245_1	2 Bacteria	1224 Proteobacteria	28211 Alphaproteobacteria	356 Rhizobiales	41294 Bradyrhizobiaceae	1033 Afipia	specI_v3_03905	0.569543	1112
GCA_003286725.1_ASM328672v1_genomic.gbff.gz:QMHE01000245_2	100	883078.SAMN02596753	QMHE01000245	QMHE01000245_2	2 Bacteria	1224 Proteobacteria	28211 Alphaproteobacteria	356 Rhizobiales	41294 Bradyrhizobiaceae	1033 Afipia	specI_v3_03905	0.569543	1112
GCA_003286725.1_ASM328672v1_genomic.gbff.gz:QMHE01000249_2	98	883078.SAMN02596753	QMHE01000249	QMHE01000249_2	2 Bacteria	1224 Proteobacteria	28211 Alphaproteobacteria	356 Rhizobiales	41294 Bradyrhizobiaceae	1033 Afipia	specI_v3_03905	0.422723	1104
GCA_003286725.1_ASM328672v1_genomic.gbff.gz:QMHE01000024_1	97.1	883078.SAMN02596753	QMHE01000024	QMHE01000024_1	2 Bacteria	1224 Proteobacteria	28211 Alphaproteobacteria	356 Rhizobiales	41294 Bradyrhizobiaceae	1033 Afipia	specI_v3_03905	0.379199	2300
GCA_003286725.1_ASM328672v1_genomic.gbff.gz:QMHE01000024_2	98.3	883078.SAMN02596753	QMHE01000024	QMHE01000024_2	2 Bacteria	1224 Proteobacteria	28211 Alphaproteobacteria	356 Rhizobiales	41294 Bradyrhizobiaceae	1033 Afipia	specI_v3_03905	0.379199	2300
GCA_003286725.1_ASM328672v1_genomic.gbff.gz:QMHE01000251_1	100	883078.SAMN02596753	QMHE01000251	QMHE01000251_1	2 Bacteria	1224 Proteobacteria	28211 Alphaproteobacteria	356 Rhizobiales	41294 Bradyrhizobiaceae	1033 Afipia	specI_v3_03905	0.264344	1103
GCA_003286725.1_ASM328672v1_genomic.gbff.gz:QMHE01000251_2	97.9	883078.SAMN02596753	QMHE01000251	QMHE01000251_2	2 Bacteria	1224 Proteobacteria	28211 Alphaproteobacteria	356 Rhizobiales	41294 Bradyrhizobiaceae	1033 Afipia	specI_v3_03905	0.264344	1103
GCA_003286725.1_ASM328672v1_genomic.gbff.gz:QMHE01000253_1	99.1	883078.SAMN02596753	QMHE01000253	QMHE01000253_1	2 Bacteria	1224 Proteobacteria	28211 Alphaproteobacteria	356 Rhizobiales	41294 Bradyrhizobiaceae	1033 Afipia	specI_v3_03905	0.430041	1099
GCA_003286725.1_ASM328672v1_genomic.gbff.gz:QMHE01000256_1	100	883078.SAMN02596753	QMHE01000256	QMHE01000256_1	2 Bacteria	1224 Proteobacteria	28211 Alphaproteobacteria	356 Rhizobiales	41294 Bradyrhizobiaceae	1033 Afipia	specI_v3_03905	0.336788	1092
GCA_003286725.1_ASM328672v1_genomic.gbff.gz:QMHE01000256_2	99	883078.SAMN02596753	QMHE01000256	QMHE01000256_2	2 Bacteria	1224 Proteobacteria	28211 Alphaproteobacteria	356 Rhizobiales	41294 Bradyrhizobiaceae	1033 Afipia	specI_v3_03905	0.336788	1092
GCA_003286725.1_ASM328672v1_genomic.gbff.gz:QMHE01000257_1	99.6	883078.SAMN02596753	QMHE01000257	QMHE01000257_1	2 Bacteria	1224 Proteobacteria	28211 Alphaproteobacteria	356 Rhizobiales	41294 Bradyrhizobiaceae	1033 Afipia	specI_v3_03905	0.231088	1092
GCA_003286725.1_ASM328672v1_genomic.gbff.gz:QMHE01000258_1	99.6	883078.SAMN02596753	QMHE01000258	QMHE01000258_1	2 Bacteria	1224 Proteobacteria	28211 Alphaproteobacteria	356 Rhizobiales	41294 Bradyrhizobiaceae	1033 Afipia	specI_v3_03905	0.371102	1089
GCA_003286725.1_ASM328672v1_genomic.gbff.gz:QMHE01000260_1	98.9	883078.SAMN02596753	QMHE01000260	QMHE01000260_1	2 Bacteria	1224 Proteobacteria	28211 Alphaproteobacteria	356 Rhizobiales	41294 Bradyrhizobiaceae	1033 Afipia	specI_v3_03905	0.397089	1089
GCA_003286725.1_ASM328672v1_genomic.gbff.gz:QMHE01000260_2	98.8	883078.SAMN02596753	QMHE01000260	QMHE01000260_2	2 Bacteria	1224 Proteobacteria	28211 Alphaproteobacteria	356 Rhizobiales	41294 Bradyrhizobiaceae	1033 Afipia	specI_v3_03905	0.397089	1089
GCA_003286725.1_ASM328672v1_genomic.gbff.gz:QMHE01000261_2	99.5	883078.SAMN02596753	QMHE01000261	QMHE01000261_2	2 Bacteria	1224 Proteobacteria	28211 Alphaproteobacteria	356 Rhizobiales	41294 Bradyrhizobiaceae	1033 Afipia	specI_v3_03905	0.621875	1087
GCA_003286725.1_ASM328672v1_genomic.gbff.gz:QMHE01000261_3	97.5	883078.SAMN02596753	QMHE01000261	QMHE01000261_3	2 Bacteria	1224 Proteobacteria	28211 Alphaproteobacteria	356 Rhizobiales	41294 Bradyrhizobiaceae	1033 Afipia	specI_v3_03905	0.621875	1087
GCA_003286725.1_ASM328672v1_genomic.gbff.gz:QMHE01000262_1	98.7	883078.SAMN02596753	QMHE01000262	QMHE01000262_1	2 Bacteria	1224 Proteobacteria	28211 Alphaproteobacteria	356 Rhizobiales	41294 Bradyrhizobiaceae	1033 Afipia	specI_v3_03905	0.596033	1085
GCA_003286725.1_ASM328672v1_genomic.gbff.gz:QMHE01000262_2	99.5	883078.SAMN02596753	QMHE01000262	QMHE01000262_2	2 Bacteria	1224 Proteobacteria	28211 Alphaproteobacteria	356 Rhizobiales	41294 Bradyrhizobiaceae	1033 Afipia	specI_v3_03905	0.596033	1085
GCA_003286725.1_ASM328672v1_genomic.gbff.gz:QMHE01000264_1	98.7	883078.SAMN02596753	QMHE01000264	QMHE01000264_1	2 Bacteria	1224 Proteobacteria	28211 Alphaproteobacteria	356 Rhizobiales	41294 Bradyrhizobiaceae	1033 Afipia	specI_v3_03905	0.359833	1083
GCA_003286725.1_ASM328672v1_genomic.gbff.gz:QMHE01000266_1	99.2	883078.SAMN02596753	QMHE01000266	QMHE01000266_1	2 Bacteria	1224 Proteobacteria	28211 Alphaproteobacteria	356 Rhizobiales	41294 Bradyrhizobiaceae	1033 Afipia	specI_v3_03905	0.29979	1081
GCA_003286725.1_ASM328672v1_genomic.gbff.gz:QMHE01000268_1	89.3	883078.SAMN02596753	QMHE01000268	QMHE01000268_1	2 Bacteria	1224 Proteobacteria	28211 Alphaproteobacteria	356 Rhizobiales	41294 Bradyrhizobiaceae	1033 Afipia	specI_v3_03905	0.333683	1080
GCA_003286725.1_ASM328672v1_genomic.gbff.gz:QMHE01000269_1	100	883078.SAMN02596753	QMHE01000269	QMHE01000269_1	2 Bacteria	1224 Proteobacteria	28211 Alphaproteobacteria	356 Rhizobiales	41294 Bradyrhizobiaceae	1033 Afipia	specI_v3_03905	0.420168	1079
GCA_003286725.1_ASM328672v1_genomic.gbff.gz:QMHE01000026_3	89.8	883078.SAMN02596753	QMHE01000026	QMHE01000026_3	2 Bacteria	1224 Proteobacteria	28211 Alphaproteobacteria	356 Rhizobiales	41294 Bradyrhizobiaceae	1033 Afipia	specI_v3_03905	0.4803	2259
GCA_003286725.1_ASM328672v1_genomic.gbff.gz:QMHE01000271_1	100	883078.SAMN02596753	QMHE01000271	QMHE01000271_1	2 Bacteria	1224 Proteobacteria	28211 Alphaproteobacteria	356 Rhizobiales	41294 Bradyrhizobiaceae	1033 Afipia	specI_v3_03905	0.418335	1076
GCA_003286725.1_ASM328672v1_genomic.gbff.gz:QMHE01000271_2	100	883078.SAMN02596753	QMHE01000271	QMHE01000271_2	2 Bacteria	1224 Proteobacteria	28211 Alphaproteobacteria	356 Rhizobiales	41294 Bradyrhizobiaceae	1033 Afipia	specI_v3_03905	0.418335	1076
GCA_003286725.1_ASM328672v1_genomic.gbff.gz:QMHE01000272_1	98	883078.SAMN02596753	QMHE01000272	QMHE01000272_1	2 Bacteria	1224 Proteobacteria	28211 Alphaproteobacteria	356 Rhizobiales	41294 Bradyrhizobiaceae	1033 Afipia	specI_v3_03905	0.412013	1076
GCA_003286725.1_ASM328672v1_genomic.gbff.gz:QMHE01000274_1	99.7	883078.SAMN02596753	QMHE01000274	QMHE01000274_1	2 Bacteria	1224 Proteobacteria	28211 Alphaproteobacteria	356 Rhizobiales	41294 Bradyrhizobiaceae	1033 Afipia	specI_v3_03905	0.293869	1073
GCA_003286725.1_ASM328672v1_genomic.gbff.gz:QMHE01000275_1	98.7	883078.SAMN02596753	QMHE01000275	QMHE01000275_1	2 Bacteria	1224 Proteobacteria	28211 Alphaproteobacteria	356 Rhizobiales	41294 Bradyrhizobiaceae	1033 Afipia	specI_v3_03905	0.552966	1071
GCA_003286725.1_ASM328672v1_genomic.gbff.gz:QMHE01000275_2	100	883078.SAMN02596753	QMHE01000275	QMHE01000275_2	2 Bacteria	1224 Proteobacteria	28211 Alphaproteobacteria	356 Rhizobiales	41294 Bradyrhizobiaceae	1033 Afipia	specI_v3_03905	0.552966	1071
GCA_003286725.1_ASM328672v1_genomic.gbff.gz:QMHE01000277_2	96.4	883078.SAMN02596753	QMHE01000277	QMHE01000277_2	2 Bacteria	1224 Proteobacteria	28211 Alphaproteobacteria	356 Rhizobiales	41294 Bradyrhizobiaceae	1033 Afipia	specI_v3_03905	0.571125	1069
GCA_003286725.1_ASM328672v1_genomic.gbff.gz:QMHE01000278_1	100	883078.SAMN02596753	QMHE01000278	QMHE01000278_1	2 Bacteria	1224 Proteobacteria	28211 Alphaproteobacteria	356 Rhizobiales	41294 Bradyrhizobiaceae	1033 Afipia	specI_v3_03905	0.382572	1068
GCA_003286725.1_ASM328672v1_genomic.gbff.gz:QMHE01000278_2	85	883078.SAMN02596753	QMHE01000278	QMHE01000278_2	2 Bacteria	1224 Proteobacteria	28211 Alphaproteobacteria	356 Rhizobiales	41294 Bradyrhizobiaceae	1033 Afipia	specI_v3_03905	0.382572	1068
GCA_003286725.1_ASM328672v1_genomic.gbff.gz:QMHE01000279_1	99.6	883078.SAMN02596753	QMHE01000279	QMHE01000279_1	2 Bacteria	1224 Proteobacteria	28211 Alphaproteobacteria	356 Rhizobiales	41294 Bradyrhizobiaceae	1033 Afipia	specI_v3_03905	0.484558	1066
GCA_003286725.1_ASM328672v1_genomic.gbff.gz:QMHE01000027_2	98.7	883078.SAMN02596753	QMHE01000027	QMHE01000027_2	2 Bacteria	1224 Proteobacteria	28211 Alphaproteobacteria	356 Rhizobiales	41294 Bradyrhizobiaceae	1033 Afipia	specI_v3_03905	0.507379	2092
GCA_003286725.1_ASM328672v1_genomic.gbff.gz:QMHE01000280_2	100	883078.SAMN02596753	QMHE01000280	QMHE01000280_2	2 Bacteria	1224 Proteobacteria	28211 Alphaproteobacteria	356 Rhizobiales	41294 Bradyrhizobiaceae	1033 Afipia	specI_v3_03905	0.556503	1065
GCA_003286725.1_ASM328672v1_genomic.gbff.gz:QMHE01000281_1	100	883078.SAMN02596753	QMHE01000281	QMHE01000281_1	2 Bacteria	1224 Proteobacteria	28211 Alphaproteobacteria	356 Rhizobiales	41294 Bradyrhizobiaceae	1033 Afipia	specI_v3_03905	0.326226	1065
GCA_003286725.1_ASM328672v1_genomic.gbff.gz:QMHE01000282_2	99.5	883078.SAMN02596753	QMHE01000282	QMHE01000282_2	2 Bacteria	1224 Proteobacteria	28211 Alphaproteobacteria	356 Rhizobiales	41294 Bradyrhizobiaceae	1033 Afipia	specI_v3_03905	0.450374	1064
GCA_003286725.1_ASM328672v1_genomic.gbff.gz:QMHE01000285_1	99.4	883078.SAMN02596753	QMHE01000285	QMHE01000285_1	2 Bacteria	1224 Proteobacteria	28211 Alphaproteobacteria	356 Rhizobiales	41294 Bradyrhizobiaceae	1033 Afipia	specI_v3_03905	0.306867	1059
GCA_003286725.1_ASM328672v1_genomic.gbff.gz:QMHE01000288_1	91.7	883078.SAMN02596753	QMHE01000288	QMHE01000288_1	2 Bacteria	1224 Proteobacteria	28211 Alphaproteobacteria	356 Rhizobiales	41294 Bradyrhizobiaceae	1033 Afipia	specI_v3_03905	0.655172	1055
GCA_003286725.1_ASM328672v1_genomic.gbff.gz:QMHE01000288_2	99.1	883078.SAMN02596753	QMHE01000288	QMHE01000288_2	2 Bacteria	1224 Proteobacteria	28211 Alphaproteobacteria	356 Rhizobiales	41294 Bradyrhizobiaceae	1033 Afipia	specI_v3_03905	0.655172	1055
GCA_003286725.1_ASM328672v1_genomic.gbff.gz:QMHE01000288_3	94.1	883078.SAMN02596753	QMHE01000288	QMHE01000288_3	2 Bacteria	1224 Proteobacteria	28211 Alphaproteobacteria	356 Rhizobiales	41294 Bradyrhizobiaceae	1033 Afipia	specI_v3_03905	0.655172	1055
GCA_003286725.1_ASM328672v1_genomic.gbff.gz:QMHE01000028_1	99.6	883078.SAMN02596753	QMHE01000028	QMHE01000028_1	2 Bacteria	1224 Proteobacteria	28211 Alphaproteobacteria	356 Rhizobiales	41294 Bradyrhizobiaceae	1033 Afipia	specI_v3_03905	0.551795	2077
GCA_003286725.1_ASM328672v1_genomic.gbff.gz:QMHE01000028_2	100	883078.SAMN02596753	QMHE01000028	QMHE01000028_2	2 Bacteria	1224 Proteobacteria	28211 Alphaproteobacteria	356 Rhizobiales	41294 Bradyrhizobiaceae	1033 Afipia	specI_v3_03905	0.551795	2077
GCA_003286725.1_ASM328672v1_genomic.gbff.gz:QMHE01000028_3	100	883078.SAMN02596753	QMHE01000028	QMHE01000028_3	2 Bacteria	1224 Proteobacteria	28211 Alphaproteobacteria	356 Rhizobiales	41294 Bradyrhizobiaceae	1033 Afipia	specI_v3_03905	0.551795	2077
GCA_003286725.1_ASM328672v1_genomic.gbff.gz:QMHE01000290_1	100	883078.SAMN02596753	QMHE01000290	QMHE01000290_1	2 Bacteria	1224 Proteobacteria	28211 Alphaproteobacteria	356 Rhizobiales	41294 Bradyrhizobiaceae	1033 Afipia	specI_v3_03905	0.495146	1054
GCA_003286725.1_ASM328672v1_genomic.gbff.gz:QMHE01000290_2	100	883078.SAMN02596753	QMHE01000290	QMHE01000290_2	2 Bacteria	1224 Proteobacteria	28211 Alphaproteobacteria	356 Rhizobiales	41294 Bradyrhizobiaceae	1033 Afipia	specI_v3_03905	0.495146	1054
GCA_003286725.1_ASM328672v1_genomic.gbff.gz:QMHE01000291_1	92.9	883078.SAMN02596753	QMHE01000291	QMHE01000291_1	2 Bacteria	1224 Proteobacteria	28211 Alphaproteobacteria	356 Rhizobiales	41294 Bradyrhizobiaceae	1033 Afipia	specI_v3_03905	0.450917	1054
GCA_003286725.1_ASM328672v1_genomic.gbff.gz:QMHE01000292_3	88.2	883078.SAMN02596753	QMHE01000292	QMHE01000292_3	2 Bacteria	1224 Proteobacteria	28211 Alphaproteobacteria	356 Rhizobiales	41294 Bradyrhizobiaceae	1033 Afipia	specI_v3_03905	0.304207	1054
GCA_003286725.1_ASM328672v1_genomic.gbff.gz:QMHE01000293_1	98.9	883078.SAMN02596753	QMHE01000293	QMHE01000293_1	2 Bacteria	1224 Proteobacteria	28211 Alphaproteobacteria	356 Rhizobiales	41294 Bradyrhizobiaceae	1033 Afipia	specI_v3_03905	0.425486	1053
GCA_003286725.1_ASM328672v1_genomic.gbff.gz:QMHE01000294_2	100	883078.SAMN02596753	QMHE01000294	QMHE01000294_2	2 Bacteria	1224 Proteobacteria	28211 Alphaproteobacteria	356 Rhizobiales	41294 Bradyrhizobiaceae	1033 Afipia	specI_v3_03905	0.291892	1052
GCA_003286725.1_ASM328672v1_genomic.gbff.gz:QMHE01000295_1	100	883078.SAMN02596753	QMHE01000295	QMHE01000295_1	2 Bacteria	1224 Proteobacteria	28211 Alphaproteobacteria	356 Rhizobiales	41294 Bradyrhizobiaceae	1033 Afipia	specI_v3_03905	0.489177	1051
GCA_003286725.1_ASM328672v1_genomic.gbff.gz:QMHE01000295_2	98.8	883078.SAMN02596753	QMHE01000295	QMHE01000295_2	2 Bacteria	1224 Proteobacteria	28211 Alphaproteobacteria	356 Rhizobiales	41294 Bradyrhizobiaceae	1033 Afipia	specI_v3_03905	0.489177	1051
GCA_003286725.1_ASM328672v1_genomic.gbff.gz:QMHE01000298_2	99.1	883078.SAMN02596753	QMHE01000298	QMHE01000298_2	2 Bacteria	1224 Proteobacteria	28211 Alphaproteobacteria	356 Rhizobiales	41294 Bradyrhizobiaceae	1033 Afipia	specI_v3_03905	0.248373	1049
GCA_003286725.1_ASM328672v1_genomic.gbff.gz:QMHE01000299_1	90.8	883078.SAMN02596753	QMHE01000299	QMHE01000299_1	2 Bacteria	1224 Proteobacteria	28211 Alphaproteobacteria	356 Rhizobiales	41294 Bradyrhizobiaceae	1033 Afipia	specI_v3_03905	0.345652	1047
GCA_003286725.1_ASM328672v1_genomic.gbff.gz:QMHE01000029_2	100	883078.SAMN02596753	QMHE01000029	QMHE01000029_2	2 Bacteria	1224 Proteobacteria	28211 Alphaproteobacteria	356 Rhizobiales	41294 Bradyrhizobiaceae	1033 Afipia	specI_v3_03905	0.505512	2032
GCA_003286725.1_ASM328672v1_genomic.gbff.gz:QMHE01000302_1	100	883078.SAMN02596753	QMHE01000302	QMHE01000302_1	2 Bacteria	1224 Proteobacteria	28211 Alphaproteobacteria	356 Rhizobiales	41294 Bradyrhizobiaceae	1033 Afipia	specI_v3_03905	0.470588	1045
GCA_003286725.1_ASM328672v1_genomic.gbff.gz:QMHE01000302_2	100	883078.SAMN02596753	QMHE01000302	QMHE01000302_2	2 Bacteria	1224 Proteobacteria	28211 Alphaproteobacteria	356 Rhizobiales	41294 Bradyrhizobiaceae	1033 Afipia	specI_v3_03905	0.470588	1045
GCA_003286725.1_ASM328672v1_genomic.gbff.gz:QMHE01000304_1	94.3	883078.SAMN02596753	QMHE01000304	QMHE01000304_1	2 Bacteria	1224 Proteobacteria	28211 Alphaproteobacteria	356 Rhizobiales	41294 Bradyrhizobiaceae	1033 Afipia	specI_v3_03905	0.405022	1043
GCA_003286725.1_ASM328672v1_genomic.gbff.gz:QMHE01000304_2	99.4	883078.SAMN02596753	QMHE01000304	QMHE01000304_2	2 Bacteria	1224 Proteobacteria	28211 Alphaproteobacteria	356 Rhizobiales	41294 Bradyrhizobiaceae	1033 Afipia	specI_v3_03905	0.405022	1043
GCA_003286725.1_ASM328672v1_genomic.gbff.gz:QMHE01000306_1	100	883078.SAMN02596753	QMHE01000306	QMHE01000306_1	2 Bacteria	1224 Proteobacteria	28211 Alphaproteobacteria	356 Rhizobiales	41294 Bradyrhizobiaceae	1033 Afipia	specI_v3_03905	0.574863	1042
GCA_003286725.1_ASM328672v1_genomic.gbff.gz:QMHE01000308_1	100	883078.SAMN02596753	QMHE01000308	QMHE01000308_1	2 Bacteria	1224 Proteobacteria	28211 Alphaproteobacteria	356 Rhizobiales	41294 Bradyrhizobiaceae	1033 Afipia	specI_v3_03905	0.437637	1041
GCA_003286725.1_ASM328672v1_genomic.gbff.gz:QMHE01000309_2	99.2	883078.SAMN02596753	QMHE01000309	QMHE01000309_2	2 Bacteria	1224 Proteobacteria	28211 Alphaproteobacteria	356 Rhizobiales	41294 Bradyrhizobiaceae	1033 Afipia	specI_v3_03905	0.479737	1040
GCA_003286725.1_ASM328672v1_genomic.gbff.gz:QMHE01000030_1	79.1	883078.SAMN02596753	QMHE01000030	QMHE01000030_1	2 Bacteria	1224 Proteobacteria	28211 Alphaproteobacteria	356 Rhizobiales	41294 Bradyrhizobiaceae	1033 Afipia	specI_v3_03905	0.454594	2010
GCA_003286725.1_ASM328672v1_genomic.gbff.gz:QMHE01000030_3	77.7	883078.SAMN02596753	QMHE01000030	QMHE01000030_3	2 Bacteria	1224 Proteobacteria	28211 Alphaproteobacteria	356 Rhizobiales	41294 Bradyrhizobiaceae	1033 Afipia	specI_v3_03905	0.454594	2010
GCA_003286725.1_ASM328672v1_genomic.gbff.gz:QMHE01000310_1	99	883078.SAMN02596753	QMHE01000310	QMHE01000310_1	2 Bacteria	1224 Proteobacteria	28211 Alphaproteobacteria	356 Rhizobiales	41294 Bradyrhizobiaceae	1033 Afipia	specI_v3_03905	0.308872	1040
GCA_003286725.1_ASM328672v1_genomic.gbff.gz:QMHE01000312_1	98	883078.SAMN02596753	QMHE01000312	QMHE01000312_1	2 Bacteria	1224 Proteobacteria	28211 Alphaproteobacteria	356 Rhizobiales	41294 Bradyrhizobiaceae	1033 Afipia	specI_v3_03905	0.484083	1038
GCA_003286725.1_ASM328672v1_genomic.gbff.gz:QMHE01000313_1	99.7	883078.SAMN02596753	QMHE01000313	QMHE01000313_1	2 Bacteria	1224 Proteobacteria	28211 Alphaproteobacteria	356 Rhizobiales	41294 Bradyrhizobiaceae	1033 Afipia	specI_v3_03905	0.343956	1037
GCA_003286725.1_ASM328672v1_genomic.gbff.gz:QMHE01000315_1	97.4	883078.SAMN02596753	QMHE01000315	QMHE01000315_1	2 Bacteria	1224 Proteobacteria	28211 Alphaproteobacteria	356 Rhizobiales	41294 Bradyrhizobiaceae	1033 Afipia	specI_v3_03905	0.31978	1037
GCA_003286725.1_ASM328672v1_genomic.gbff.gz:QMHE01000315_2	98.7	883078.SAMN02596753	QMHE01000315	QMHE01000315_2	2 Bacteria	1224 Proteobacteria	28211 Alphaproteobacteria	356 Rhizobiales	41294 Bradyrhizobiaceae	1033 Afipia	specI_v3_03905	0.31978	1037
GCA_003286725.1_ASM328672v1_genomic.gbff.gz:QMHE01000031_1	99.3	883078.SAMN02596753	QMHE01000031	QMHE01000031_1	2 Bacteria	1224 Proteobacteria	28211 Alphaproteobacteria	356 Rhizobiales	41294 Bradyrhizobiaceae	1033 Afipia	specI_v3_03905	0.444563	2003
GCA_003286725.1_ASM328672v1_genomic.gbff.gz:QMHE01000320_1	99.5	883078.SAMN02596753	QMHE01000320	QMHE01000320_1	2 Bacteria	1224 Proteobacteria	28211 Alphaproteobacteria	356 Rhizobiales	41294 Bradyrhizobiaceae	1033 Afipia	specI_v3_03905	0.564018	1033
GCA_003286725.1_ASM328672v1_genomic.gbff.gz:QMHE01000320_2	99.2	883078.SAMN02596753	QMHE01000320	QMHE01000320_2	2 Bacteria	1224 Proteobacteria	28211 Alphaproteobacteria	356 Rhizobiales	41294 Bradyrhizobiaceae	1033 Afipia	specI_v3_03905	0.564018	1033
GCA_003286725.1_ASM328672v1_genomic.gbff.gz:QMHE01000322_1	88.4	883078.SAMN02596753	QMHE01000322	QMHE01000322_1	2 Bacteria	1224 Proteobacteria	28211 Alphaproteobacteria	356 Rhizobiales	41294 Bradyrhizobiaceae	1033 Afipia	specI_v3_03905	0.343646	1032
GCA_003286725.1_ASM328672v1_genomic.gbff.gz:QMHE01000323_1	99.2	883078.SAMN02596753	QMHE01000323	QMHE01000323_1	2 Bacteria	1224 Proteobacteria	28211 Alphaproteobacteria	356 Rhizobiales	41294 Bradyrhizobiaceae	1033 Afipia	specI_v3_03905	0.462389	1031
GCA_003286725.1_ASM328672v1_genomic.gbff.gz:QMHE01000324_1	100	883078.SAMN02596753	QMHE01000324	QMHE01000324_1	2 Bacteria	1224 Proteobacteria	28211 Alphaproteobacteria	356 Rhizobiales	41294 Bradyrhizobiaceae	1033 Afipia	specI_v3_03905	0.51938	1030
GCA_003286725.1_ASM328672v1_genomic.gbff.gz:QMHE01000324_2	100	883078.SAMN02596753	QMHE01000324	QMHE01000324_2	2 Bacteria	1224 Proteobacteria	28211 Alphaproteobacteria	356 Rhizobiales	41294 Bradyrhizobiaceae	1033 Afipia	specI_v3_03905	0.51938	1030
GCA_003286725.1_ASM328672v1_genomic.gbff.gz:QMHE01000327_1	100	883078.SAMN02596753	QMHE01000327	QMHE01000327_1	2 Bacteria	1224 Proteobacteria	28211 Alphaproteobacteria	356 Rhizobiales	41294 Bradyrhizobiaceae	1033 Afipia	specI_v3_03905	0.440133	1029
GCA_003286725.1_ASM328672v1_genomic.gbff.gz:QMHE01000327_2	100	883078.SAMN02596753	QMHE01000327	QMHE01000327_2	2 Bacteria	1224 Proteobacteria	28211 Alphaproteobacteria	356 Rhizobiales	41294 Bradyrhizobiaceae	1033 Afipia	specI_v3_03905	0.440133	1029
GCA_003286725.1_ASM328672v1_genomic.gbff.gz:QMHE01000032_1	100	883078.SAMN02596753	QMHE01000032	QMHE01000032_1	2 Bacteria	1224 Proteobacteria	28211 Alphaproteobacteria	356 Rhizobiales	41294 Bradyrhizobiaceae	1033 Afipia	specI_v3_03905	0.452484	1979
GCA_003286725.1_ASM328672v1_genomic.gbff.gz:QMHE01000032_2	99.5	883078.SAMN02596753	QMHE01000032	QMHE01000032_2	2 Bacteria	1224 Proteobacteria	28211 Alphaproteobacteria	356 Rhizobiales	41294 Bradyrhizobiaceae	1033 Afipia	specI_v3_03905	0.452484	1979
GCA_003286725.1_ASM328672v1_genomic.gbff.gz:QMHE01000331_1	98.5	883078.SAMN02596753	QMHE01000331	QMHE01000331_1	2 Bacteria	1224 Proteobacteria	28211 Alphaproteobacteria	356 Rhizobiales	41294 Bradyrhizobiaceae	1033 Afipia	specI_v3_03905	0.445434	1025
GCA_003286725.1_ASM328672v1_genomic.gbff.gz:QMHE01000331_2	100	883078.SAMN02596753	QMHE01000331	QMHE01000331_2	2 Bacteria	1224 Proteobacteria	28211 Alphaproteobacteria	356 Rhizobiales	41294 Bradyrhizobiaceae	1033 Afipia	specI_v3_03905	0.445434	1025
GCA_003286725.1_ASM328672v1_genomic.gbff.gz:QMHE01000334_1	100	883078.SAMN02596753	QMHE01000334	QMHE01000334_1	2 Bacteria	1224 Proteobacteria	28211 Alphaproteobacteria	356 Rhizobiales	41294 Bradyrhizobiaceae	1033 Afipia	specI_v3_03905	0.632812	1023
GCA_003286725.1_ASM328672v1_genomic.gbff.gz:QMHE01000334_2	100	883078.SAMN02596753	QMHE01000334	QMHE01000334_2	2 Bacteria	1224 Proteobacteria	28211 Alphaproteobacteria	356 Rhizobiales	41294 Bradyrhizobiaceae	1033 Afipia	specI_v3_03905	0.632812	1023
GCA_003286725.1_ASM328672v1_genomic.gbff.gz:QMHE01000337_1	98.7	883078.SAMN02596753	QMHE01000337	QMHE01000337_1	2 Bacteria	1224 Proteobacteria	28211 Alphaproteobacteria	356 Rhizobiales	41294 Bradyrhizobiaceae	1033 Afipia	specI_v3_03905	0.508949	1021
GCA_003286725.1_ASM328672v1_genomic.gbff.gz:QMHE01000337_2	99.6	883078.SAMN02596753	QMHE01000337	QMHE01000337_2	2 Bacteria	1224 Proteobacteria	28211 Alphaproteobacteria	356 Rhizobiales	41294 Bradyrhizobiaceae	1033 Afipia	specI_v3_03905	0.508949	1021
GCA_003286725.1_ASM328672v1_genomic.gbff.gz:QMHE01000338_1	99.4	883078.SAMN02596753	QMHE01000338	QMHE01000338_1	2 Bacteria	1224 Proteobacteria	28211 Alphaproteobacteria	356 Rhizobiales	41294 Bradyrhizobiaceae	1033 Afipia	specI_v3_03905	0.554311	1020
GCA_003286725.1_ASM328672v1_genomic.gbff.gz:QMHE01000343_2	99.3	883078.SAMN02596753	QMHE01000343	QMHE01000343_2	2 Bacteria	1224 Proteobacteria	28211 Alphaproteobacteria	356 Rhizobiales	41294 Bradyrhizobiaceae	1033 Afipia	specI_v3_03905	0.59752	1014
GCA_003286725.1_ASM328672v1_genomic.gbff.gz:QMHE01000344_2	100	883078.SAMN02596753	QMHE01000344	QMHE01000344_2	2 Bacteria	1224 Proteobacteria	28211 Alphaproteobacteria	356 Rhizobiales	41294 Bradyrhizobiaceae	1033 Afipia	specI_v3_03905	0.590293	1013
GCA_003286725.1_ASM328672v1_genomic.gbff.gz:QMHE01000347_1	97.2	883078.SAMN02596753	QMHE01000347	QMHE01000347_1	2 Bacteria	1224 Proteobacteria	28211 Alphaproteobacteria	356 Rhizobiales	41294 Bradyrhizobiaceae	1033 Afipia	specI_v3_03905	0.332957	1013
GCA_003286725.1_ASM328672v1_genomic.gbff.gz:QMHE01000347_2	97.5	883078.SAMN02596753	QMHE01000347	QMHE01000347_2	2 Bacteria	1224 Proteobacteria	28211 Alphaproteobacteria	356 Rhizobiales	41294 Bradyrhizobiaceae	1033 Afipia	specI_v3_03905	0.332957	1013
GCA_003286725.1_ASM328672v1_genomic.gbff.gz:QMHE01000034_1	100	883078.SAMN02596753	QMHE01000034	QMHE01000034_1	2 Bacteria	1224 Proteobacteria	28211 Alphaproteobacteria	356 Rhizobiales	41294 Bradyrhizobiaceae	1033 Afipia	specI_v3_03905	0.411043	1920
GCA_003286725.1_ASM328672v1_genomic.gbff.gz:QMHE01000034_2	99.6	883078.SAMN02596753	QMHE01000034	QMHE01000034_2	2 Bacteria	1224 Proteobacteria	28211 Alphaproteobacteria	356 Rhizobiales	41294 Bradyrhizobiaceae	1033 Afipia	specI_v3_03905	0.411043	1920
GCA_003286725.1_ASM328672v1_genomic.gbff.gz:QMHE01000034_3	99	883078.SAMN02596753	QMHE01000034	QMHE01000034_3	2 Bacteria	1224 Proteobacteria	28211 Alphaproteobacteria	356 Rhizobiales	41294 Bradyrhizobiaceae	1033 Afipia	specI_v3_03905	0.411043	1920
GCA_003286725.1_ASM328672v1_genomic.gbff.gz:QMHE01000350_1	97.4	883078.SAMN02596753	QMHE01000350	QMHE01000350_1	2 Bacteria	1224 Proteobacteria	28211 Alphaproteobacteria	356 Rhizobiales	41294 Bradyrhizobiaceae	1033 Afipia	specI_v3_03905	0.360136	1010
GCA_003286725.1_ASM328672v1_genomic.gbff.gz:QMHE01000351_2	97.5	883078.SAMN02596753	QMHE01000351	QMHE01000351_2	2 Bacteria	1224 Proteobacteria	28211 Alphaproteobacteria	356 Rhizobiales	41294 Bradyrhizobiaceae	1033 Afipia	specI_v3_03905	0.488662	1009
GCA_003286725.1_ASM328672v1_genomic.gbff.gz:QMHE01000351_3	99.2	883078.SAMN02596753	QMHE01000351	QMHE01000351_3	2 Bacteria	1224 Proteobacteria	28211 Alphaproteobacteria	356 Rhizobiales	41294 Bradyrhizobiaceae	1033 Afipia	specI_v3_03905	0.488662	1009
GCA_003286725.1_ASM328672v1_genomic.gbff.gz:QMHE01000352_1	97.6	883078.SAMN02596753	QMHE01000352	QMHE01000352_1	2 Bacteria	1224 Proteobacteria	28211 Alphaproteobacteria	356 Rhizobiales	41294 Bradyrhizobiaceae	1033 Afipia	specI_v3_03905	0.294785	1009
GCA_003286725.1_ASM328672v1_genomic.gbff.gz:QMHE01000353_1	98.4	883078.SAMN02596753	QMHE01000353	QMHE01000353_1	2 Bacteria	1224 Proteobacteria	28211 Alphaproteobacteria	356 Rhizobiales	41294 Bradyrhizobiaceae	1033 Afipia	specI_v3_03905	0.392045	1007
GCA_003286725.1_ASM328672v1_genomic.gbff.gz:QMHE01000354_1	100	883078.SAMN02596753	QMHE01000354	QMHE01000354_1	2 Bacteria	1224 Proteobacteria	28211 Alphaproteobacteria	356 Rhizobiales	41294 Bradyrhizobiaceae	1033 Afipia	specI_v3_03905	0.241183	1006
GCA_003286725.1_ASM328672v1_genomic.gbff.gz:QMHE01000355_1	95.8	883078.SAMN02596753	QMHE01000355	QMHE01000355_1	2 Bacteria	1224 Proteobacteria	28211 Alphaproteobacteria	356 Rhizobiales	41294 Bradyrhizobiaceae	1033 Afipia	specI_v3_03905	0.498294	1006
GCA_003286725.1_ASM328672v1_genomic.gbff.gz:QMHE01000355_2	100	883078.SAMN02596753	QMHE01000355	QMHE01000355_2	2 Bacteria	1224 Proteobacteria	28211 Alphaproteobacteria	356 Rhizobiales	41294 Bradyrhizobiaceae	1033 Afipia	specI_v3_03905	0.498294	1006
GCA_003286725.1_ASM328672v1_genomic.gbff.gz:QMHE01000358_2	100	883078.SAMN02596753	QMHE01000358	QMHE01000358_2	2 Bacteria	1224 Proteobacteria	28211 Alphaproteobacteria	356 Rhizobiales	41294 Bradyrhizobiaceae	1033 Afipia	specI_v3_03905	0.427594	1004
GCA_003286725.1_ASM328672v1_genomic.gbff.gz:QMHE01000359_1	95.8	883078.SAMN02596753	QMHE01000359	QMHE01000359_1	2 Bacteria	1224 Proteobacteria	28211 Alphaproteobacteria	356 Rhizobiales	41294 Bradyrhizobiaceae	1033 Afipia	specI_v3_03905	0.536082	1000
GCA_003286725.1_ASM328672v1_genomic.gbff.gz:QMHE01000359_2	99.3	883078.SAMN02596753	QMHE01000359	QMHE01000359_2	2 Bacteria	1224 Proteobacteria	28211 Alphaproteobacteria	356 Rhizobiales	41294 Bradyrhizobiaceae	1033 Afipia	specI_v3_03905	0.536082	1000
GCA_003286725.1_ASM328672v1_genomic.gbff.gz:QMHE01000036_1	100	883078.SAMN02596753	QMHE01000036	QMHE01000036_1	2 Bacteria	1224 Proteobacteria	28211 Alphaproteobacteria	356 Rhizobiales	41294 Bradyrhizobiaceae	1033 Afipia	specI_v3_03905	0.407075	1908
GCA_003286725.1_ASM328672v1_genomic.gbff.gz:QMHE01000036_2	99.2	883078.SAMN02596753	QMHE01000036	QMHE01000036_2	2 Bacteria	1224 Proteobacteria	28211 Alphaproteobacteria	356 Rhizobiales	41294 Bradyrhizobiaceae	1033 Afipia	specI_v3_03905	0.407075	1908
GCA_003286725.1_ASM328672v1_genomic.gbff.gz:QMHE01000039_1	98.6	883078.SAMN02596753	QMHE01000039	QMHE01000039_1	2 Bacteria	1224 Proteobacteria	28211 Alphaproteobacteria	356 Rhizobiales	41294 Bradyrhizobiaceae	1033 Afipia	specI_v3_03905	0.476545	1875
GCA_003286725.1_ASM328672v1_genomic.gbff.gz:QMHE01000039_2	99.4	883078.SAMN02596753	QMHE01000039	QMHE01000039_2	2 Bacteria	1224 Proteobacteria	28211 Alphaproteobacteria	356 Rhizobiales	41294 Bradyrhizobiaceae	1033 Afipia	specI_v3_03905	0.476545	1875
GCA_003286725.1_ASM328672v1_genomic.gbff.gz:QMHE01000039_3	99.6	883078.SAMN02596753	QMHE01000039	QMHE01000039_3	2 Bacteria	1224 Proteobacteria	28211 Alphaproteobacteria	356 Rhizobiales	41294 Bradyrhizobiaceae	1033 Afipia	specI_v3_03905	0.476545	1875
GCA_003286725.1_ASM328672v1_genomic.gbff.gz:QMHE01000040_2	99.4	883078.SAMN02596753	QMHE01000040	QMHE01000040_2	2 Bacteria	1224 Proteobacteria	28211 Alphaproteobacteria	356 Rhizobiales	41294 Bradyrhizobiaceae	1033 Afipia	specI_v3_03905	0.368904	1870
GCA_003286725.1_ASM328672v1_genomic.gbff.gz:QMHE01000041_1	99.5	883078.SAMN02596753	QMHE01000041	QMHE01000041_1	2 Bacteria	1224 Proteobacteria	28211 Alphaproteobacteria	356 Rhizobiales	41294 Bradyrhizobiaceae	1033 Afipia	specI_v3_03905	0.475287	1867
GCA_003286725.1_ASM328672v1_genomic.gbff.gz:QMHE01000041_2	98.8	883078.SAMN02596753	QMHE01000041	QMHE01000041_2	2 Bacteria	1224 Proteobacteria	28211 Alphaproteobacteria	356 Rhizobiales	41294 Bradyrhizobiaceae	1033 Afipia	specI_v3_03905	0.475287	1867
GCA_003286725.1_ASM328672v1_genomic.gbff.gz:QMHE01000044_2	99.6	883078.SAMN02596753	QMHE01000044	QMHE01000044_2	2 Bacteria	1224 Proteobacteria	28211 Alphaproteobacteria	356 Rhizobiales	41294 Bradyrhizobiaceae	1033 Afipia	specI_v3_03905	0.3058	1834
GCA_003286725.1_ASM328672v1_genomic.gbff.gz:QMHE01000044_3	94.7	883078.SAMN02596753	QMHE01000044	QMHE01000044_3	2 Bacteria	1224 Proteobacteria	28211 Alphaproteobacteria	356 Rhizobiales	41294 Bradyrhizobiaceae	1033 Afipia	specI_v3_03905	0.3058	1834
GCA_003286725.1_ASM328672v1_genomic.gbff.gz:QMHE01000045_3	98.5	883078.SAMN02596753	QMHE01000045	QMHE01000045_3	2 Bacteria	1224 Proteobacteria	28211 Alphaproteobacteria	356 Rhizobiales	41294 Bradyrhizobiaceae	1033 Afipia	specI_v3_03905	0.403571	1807
GCA_003286725.1_ASM328672v1_genomic.gbff.gz:QMHE01000045_4	100	883078.SAMN02596753	QMHE01000045	QMHE01000045_4	2 Bacteria	1224 Proteobacteria	28211 Alphaproteobacteria	356 Rhizobiales	41294 Bradyrhizobiaceae	1033 Afipia	specI_v3_03905	0.403571	1807
GCA_003286725.1_ASM328672v1_genomic.gbff.gz:QMHE01000049_1	98.7	883078.SAMN02596753	QMHE01000049	QMHE01000049_1	2 Bacteria	1224 Proteobacteria	28211 Alphaproteobacteria	356 Rhizobiales	41294 Bradyrhizobiaceae	1033 Afipia	specI_v3_03905	0.460864	1724
GCA_003286725.1_ASM328672v1_genomic.gbff.gz:QMHE01000049_2	98.7	883078.SAMN02596753	QMHE01000049	QMHE01000049_2	2 Bacteria	1224 Proteobacteria	28211 Alphaproteobacteria	356 Rhizobiales	41294 Bradyrhizobiaceae	1033 Afipia	specI_v3_03905	0.460864	1724
GCA_003286725.1_ASM328672v1_genomic.gbff.gz:QMHE01000050_2	98.8	883078.SAMN02596753	QMHE01000050	QMHE01000050_2	2 Bacteria	1224 Proteobacteria	28211 Alphaproteobacteria	356 Rhizobiales	41294 Bradyrhizobiaceae	1033 Afipia	specI_v3_03905	0.423515	1709
GCA_003286725.1_ASM328672v1_genomic.gbff.gz:QMHE01000054_1	99	883078.SAMN02596753	QMHE01000054	QMHE01000054_1	2 Bacteria	1224 Proteobacteria	28211 Alphaproteobacteria	356 Rhizobiales	41294 Bradyrhizobiaceae	1033 Afipia	specI_v3_03905	0.427184	1672
GCA_003286725.1_ASM328672v1_genomic.gbff.gz:QMHE01000056_1	100	883078.SAMN02596753	QMHE01000056	QMHE01000056_1	2 Bacteria	1224 Proteobacteria	28211 Alphaproteobacteria	356 Rhizobiales	41294 Bradyrhizobiaceae	1033 Afipia	specI_v3_03905	0.388381	1659
GCA_003286725.1_ASM328672v1_genomic.gbff.gz:QMHE01000056_3	100	883078.SAMN02596753	QMHE01000056	QMHE01000056_3	2 Bacteria	1224 Proteobacteria	28211 Alphaproteobacteria	356 Rhizobiales	41294 Bradyrhizobiaceae	1033 Afipia	specI_v3_03905	0.388381	1659
GCA_003286725.1_ASM328672v1_genomic.gbff.gz:QMHE01000059_1	98.5	883078.SAMN02596753	QMHE01000059	QMHE01000059_1	2 Bacteria	1224 Proteobacteria	28211 Alphaproteobacteria	356 Rhizobiales	41294 Bradyrhizobiaceae	1033 Afipia	specI_v3_03905	0.439921	1650
GCA_003286725.1_ASM328672v1_genomic.gbff.gz:QMHE01000059_2	100	883078.SAMN02596753	QMHE01000059	QMHE01000059_2	2 Bacteria	1224 Proteobacteria	28211 Alphaproteobacteria	356 Rhizobiales	41294 Bradyrhizobiaceae	1033 Afipia	specI_v3_03905	0.439921	1650
GCA_003286725.1_ASM328672v1_genomic.gbff.gz:QMHE01000059_3	100	883078.SAMN02596753	QMHE01000059	QMHE01000059_3	2 Bacteria	1224 Proteobacteria	28211 Alphaproteobacteria	356 Rhizobiales	41294 Bradyrhizobiaceae	1033 Afipia	specI_v3_03905	0.439921	1650
GCA_003286725.1_ASM328672v1_genomic.gbff.gz:QMHE01000060_2	98.5	883078.SAMN02596753	QMHE01000060	QMHE01000060_2	2 Bacteria	1224 Proteobacteria	28211 Alphaproteobacteria	356 Rhizobiales	41294 Bradyrhizobiaceae	1033 Afipia	specI_v3_03905	0.399212	1650
GCA_003286725.1_ASM328672v1_genomic.gbff.gz:QMHE01000062_1	99	883078.SAMN02596753	QMHE01000062	QMHE01000062_1	2 Bacteria	1224 Proteobacteria	28211 Alphaproteobacteria	356 Rhizobiales	41294 Bradyrhizobiaceae	1033 Afipia	specI_v3_03905	0.264861	1641
GCA_003286725.1_ASM328672v1_genomic.gbff.gz:QMHE01000062_2	68.8	883078.SAMN02596753	QMHE01000062	QMHE01000062_2	2 Bacteria	1224 Proteobacteria	28211 Alphaproteobacteria	356 Rhizobiales	41294 Bradyrhizobiaceae	1033 Afipia	specI_v3_03905	0.264861	1641
GCA_003286725.1_ASM328672v1_genomic.gbff.gz:QMHE01000065_1	99.7	883078.SAMN02596753	QMHE01000065	QMHE01000065_1	2 Bacteria	1224 Proteobacteria	28211 Alphaproteobacteria	356 Rhizobiales	41294 Bradyrhizobiaceae	1033 Afipia	specI_v3_03905	0.505003	1626
GCA_003286725.1_ASM328672v1_genomic.gbff.gz:QMHE01000065_2	98.7	883078.SAMN02596753	QMHE01000065	QMHE01000065_2	2 Bacteria	1224 Proteobacteria	28211 Alphaproteobacteria	356 Rhizobiales	41294 Bradyrhizobiaceae	1033 Afipia	specI_v3_03905	0.505003	1626
GCA_003286725.1_ASM328672v1_genomic.gbff.gz:QMHE01000066_1	98.8	883078.SAMN02596753	QMHE01000066	QMHE01000066_1	2 Bacteria	1224 Proteobacteria	28211 Alphaproteobacteria	356 Rhizobiales	41294 Bradyrhizobiaceae	1033 Afipia	specI_v3_03905	0.328428	1622
GCA_003286725.1_ASM328672v1_genomic.gbff.gz:QMHE01000066_2	99.4	883078.SAMN02596753	QMHE01000066	QMHE01000066_2	2 Bacteria	1224 Proteobacteria	28211 Alphaproteobacteria	356 Rhizobiales	41294 Bradyrhizobiaceae	1033 Afipia	specI_v3_03905	0.328428	1622
GCA_003286725.1_ASM328672v1_genomic.gbff.gz:QMHE01000066_3	100	883078.SAMN02596753	QMHE01000066	QMHE01000066_3	2 Bacteria	1224 Proteobacteria	28211 Alphaproteobacteria	356 Rhizobiales	41294 Bradyrhizobiaceae	1033 Afipia	specI_v3_03905	0.328428	1622
GCA_003286725.1_ASM328672v1_genomic.gbff.gz:QMHE01000067_2	96.2	883078.SAMN02596753	QMHE01000067	QMHE01000067_2	2 Bacteria	1224 Proteobacteria	28211 Alphaproteobacteria	356 Rhizobiales	41294 Bradyrhizobiaceae	1033 Afipia	specI_v3_03905	0.33311	1622
GCA_003286725.1_ASM328672v1_genomic.gbff.gz:QMHE01000068_2	99.7	883078.SAMN02596753	QMHE01000068	QMHE01000068_2	2 Bacteria	1224 Proteobacteria	28211 Alphaproteobacteria	356 Rhizobiales	41294 Bradyrhizobiaceae	1033 Afipia	specI_v3_03905	0.378849	1621
GCA_003286725.1_ASM328672v1_genomic.gbff.gz:QMHE01000069_1	98.8	883078.SAMN02596753	QMHE01000069	QMHE01000069_1	2 Bacteria	1224 Proteobacteria	28211 Alphaproteobacteria	356 Rhizobiales	41294 Bradyrhizobiaceae	1033 Afipia	specI_v3_03905	0.296048	1620
GCA_003286725.1_ASM328672v1_genomic.gbff.gz:QMHE01000070_1	100	883078.SAMN02596753	QMHE01000070	QMHE01000070_1	2 Bacteria	1224 Proteobacteria	28211 Alphaproteobacteria	356 Rhizobiales	41294 Bradyrhizobiaceae	1033 Afipia	specI_v3_03905	0.383791	1620
GCA_003286725.1_ASM328672v1_genomic.gbff.gz:QMHE01000070_3	100	883078.SAMN02596753	QMHE01000070	QMHE01000070_3	2 Bacteria	1224 Proteobacteria	28211 Alphaproteobacteria	356 Rhizobiales	41294 Bradyrhizobiaceae	1033 Afipia	specI_v3_03905	0.383791	1620
GCA_003286725.1_ASM328672v1_genomic.gbff.gz:QMHE01000071_1	100	883078.SAMN02596753	QMHE01000071	QMHE01000071_1	2 Bacteria	1224 Proteobacteria	28211 Alphaproteobacteria	356 Rhizobiales	41294 Bradyrhizobiaceae	1033 Afipia	specI_v3_03905	0.475168	1617
GCA_003286725.1_ASM328672v1_genomic.gbff.gz:QMHE01000071_2	100	883078.SAMN02596753	QMHE01000071	QMHE01000071_2	2 Bacteria	1224 Proteobacteria	28211 Alphaproteobacteria	356 Rhizobiales	41294 Bradyrhizobiaceae	1033 Afipia	specI_v3_03905	0.475168	1617
GCA_003286725.1_ASM328672v1_genomic.gbff.gz:QMHE01000073_1	99.7	883078.SAMN02596753	QMHE01000073	QMHE01000073_1	2 Bacteria	1224 Proteobacteria	28211 Alphaproteobacteria	356 Rhizobiales	41294 Bradyrhizobiaceae	1033 Afipia	specI_v3_03905	0.372093	1589
GCA_003286725.1_ASM328672v1_genomic.gbff.gz:QMHE01000073_2	99.5	883078.SAMN02596753	QMHE01000073	QMHE01000073_2	2 Bacteria	1224 Proteobacteria	28211 Alphaproteobacteria	356 Rhizobiales	41294 Bradyrhizobiaceae	1033 Afipia	specI_v3_03905	0.372093	1589
GCA_003286725.1_ASM328672v1_genomic.gbff.gz:QMHE01000076_1	95.5	883078.SAMN02596753	QMHE01000076	QMHE01000076_1	2 Bacteria	1224 Proteobacteria	28211 Alphaproteobacteria	356 Rhizobiales	41294 Bradyrhizobiaceae	1033 Afipia	specI_v3_03905	0.474084	1574
GCA_003286725.1_ASM328672v1_genomic.gbff.gz:QMHE01000077_1	100	883078.SAMN02596753	QMHE01000077	QMHE01000077_1	2 Bacteria	1224 Proteobacteria	28211 Alphaproteobacteria	356 Rhizobiales	41294 Bradyrhizobiaceae	1033 Afipia	specI_v3_03905	0.461752	1565
GCA_003286725.1_ASM328672v1_genomic.gbff.gz:QMHE01000077_2	94.8	883078.SAMN02596753	QMHE01000077	QMHE01000077_2	2 Bacteria	1224 Proteobacteria	28211 Alphaproteobacteria	356 Rhizobiales	41294 Bradyrhizobiaceae	1033 Afipia	specI_v3_03905	0.461752	1565
GCA_003286725.1_ASM328672v1_genomic.gbff.gz:QMHE01000077_3	94.6	883078.SAMN02596753	QMHE01000077	QMHE01000077_3	2 Bacteria	1224 Proteobacteria	28211 Alphaproteobacteria	356 Rhizobiales	41294 Bradyrhizobiaceae	1033 Afipia	specI_v3_03905	0.461752	1565
GCA_003286725.1_ASM328672v1_genomic.gbff.gz:QMHE01000079_1	97.8	883078.SAMN02596753	QMHE01000079	QMHE01000079_1	2 Bacteria	1224 Proteobacteria	28211 Alphaproteobacteria	356 Rhizobiales	41294 Bradyrhizobiaceae	1033 Afipia	specI_v3_03905	0.594406	1557
GCA_003286725.1_ASM328672v1_genomic.gbff.gz:QMHE01000079_2	100	883078.SAMN02596753	QMHE01000079	QMHE01000079_2	2 Bacteria	1224 Proteobacteria	28211 Alphaproteobacteria	356 Rhizobiales	41294 Bradyrhizobiaceae	1033 Afipia	specI_v3_03905	0.594406	1557
GCA_003286725.1_ASM328672v1_genomic.gbff.gz:QMHE01000080_1	97.6	883078.SAMN02596753	QMHE01000080	QMHE01000080_1	2 Bacteria	1224 Proteobacteria	28211 Alphaproteobacteria	356 Rhizobiales	41294 Bradyrhizobiaceae	1033 Afipia	specI_v3_03905	0.520423	1547
GCA_003286725.1_ASM328672v1_genomic.gbff.gz:QMHE01000080_2	99.6	883078.SAMN02596753	QMHE01000080	QMHE01000080_2	2 Bacteria	1224 Proteobacteria	28211 Alphaproteobacteria	356 Rhizobiales	41294 Bradyrhizobiaceae	1033 Afipia	specI_v3_03905	0.520423	1547
GCA_003286725.1_ASM328672v1_genomic.gbff.gz:QMHE01000086_2	99.7	883078.SAMN02596753	QMHE01000086	QMHE01000086_2	2 Bacteria	1224 Proteobacteria	28211 Alphaproteobacteria	356 Rhizobiales	41294 Bradyrhizobiaceae	1033 Afipia	specI_v3_03905	0.521014	1507
GCA_003286725.1_ASM328672v1_genomic.gbff.gz:QMHE01000087_1	100	883078.SAMN02596753	QMHE01000087	QMHE01000087_1	2 Bacteria	1224 Proteobacteria	28211 Alphaproteobacteria	356 Rhizobiales	41294 Bradyrhizobiaceae	1033 Afipia	specI_v3_03905	0.394182	1502
GCA_003286725.1_ASM328672v1_genomic.gbff.gz:QMHE01000091_2	98.1	883078.SAMN02596753	QMHE01000091	QMHE01000091_2	2 Bacteria	1224 Proteobacteria	28211 Alphaproteobacteria	356 Rhizobiales	41294 Bradyrhizobiaceae	1033 Afipia	specI_v3_03905	0.389137	1471
GCA_003286725.1_ASM328672v1_genomic.gbff.gz:QMHE01000093_1	97.8	883078.SAMN02596753	QMHE01000093	QMHE01000093_1	2 Bacteria	1224 Proteobacteria	28211 Alphaproteobacteria	356 Rhizobiales	41294 Bradyrhizobiaceae	1033 Afipia	specI_v3_03905	0.494012	1463
GCA_003286725.1_ASM328672v1_genomic.gbff.gz:QMHE01000093_2	99.7	883078.SAMN02596753	QMHE01000093	QMHE01000093_2	2 Bacteria	1224 Proteobacteria	28211 Alphaproteobacteria	356 Rhizobiales	41294 Bradyrhizobiaceae	1033 Afipia	specI_v3_03905	0.494012	1463
GCA_003286725.1_ASM328672v1_genomic.gbff.gz:QMHE01000094_1	99.8	883078.SAMN02596753	QMHE01000094	QMHE01000094_1	2 Bacteria	1224 Proteobacteria	28211 Alphaproteobacteria	356 Rhizobiales	41294 Bradyrhizobiaceae	1033 Afipia	specI_v3_03905	0.572075	1452
GCA_003286725.1_ASM328672v1_genomic.gbff.gz:QMHE01000095_1	96.8	883078.SAMN02596753	QMHE01000095	QMHE01000095_1	2 Bacteria	1224 Proteobacteria	28211 Alphaproteobacteria	356 Rhizobiales	41294 Bradyrhizobiaceae	1033 Afipia	specI_v3_03905	0.52118	1449
GCA_003286725.1_ASM328672v1_genomic.gbff.gz:QMHE01000096_2	100	883078.SAMN02596753	QMHE01000096	QMHE01000096_2	2 Bacteria	1224 Proteobacteria	28211 Alphaproteobacteria	356 Rhizobiales	41294 Bradyrhizobiaceae	1033 Afipia	specI_v3_03905	0.372163	1449
GCA_003286725.1_ASM328672v1_genomic.gbff.gz:QMHE01000096_3	100	883078.SAMN02596753	QMHE01000096	QMHE01000096_3	2 Bacteria	1224 Proteobacteria	28211 Alphaproteobacteria	356 Rhizobiales	41294 Bradyrhizobiaceae	1033 Afipia	specI_v3_03905	0.372163	1449
GCA_003286725.1_ASM328672v1_genomic.gbff.gz:QMHE01000097_1	99.2	883078.SAMN02596753	QMHE01000097	QMHE01000097_1	2 Bacteria	1224 Proteobacteria	28211 Alphaproteobacteria	356 Rhizobiales	41294 Bradyrhizobiaceae	1033 Afipia	specI_v3_03905	0.414134	1443
GCA_003286725.1_ASM328672v1_genomic.gbff.gz:QMHE01000097_2	98.3	883078.SAMN02596753	QMHE01000097	QMHE01000097_2	2 Bacteria	1224 Proteobacteria	28211 Alphaproteobacteria	356 Rhizobiales	41294 Bradyrhizobiaceae	1033 Afipia	specI_v3_03905	0.414134	1443
GCA_003286725.1_ASM328672v1_genomic.gbff.gz:QMHE01000099_3	97.9	883078.SAMN02596753	QMHE01000099	QMHE01000099_3	2 Bacteria	1224 Proteobacteria	28211 Alphaproteobacteria	356 Rhizobiales	41294 Bradyrhizobiaceae	1033 Afipia	specI_v3_03905	0.372985	1430
GCA_003286725.1_ASM328672v1_genomic.gbff.gz:QMHE01000101_2	100	1197906.PRJEB78	QMHE01000101	QMHE01000101_2	2 Bacteria	1224 Proteobacteria	28211 Alphaproteobacteria	356 Rhizobiales	41294 Bradyrhizobiaceae	1033 Afipia	specI_v3_03024	0.459752	1419
GCA_003286725.1_ASM328672v1_genomic.gbff.gz:QMHE01000102_1	58.4	1197906.PRJEB78	QMHE01000102	QMHE01000102_1	2 Bacteria	1224 Proteobacteria	28211 Alphaproteobacteria	356 Rhizobiales	41294 Bradyrhizobiaceae	1033 Afipia	specI_v3_03024	0.401244	1413
GCA_003286725.1_ASM328672v1_genomic.gbff.gz:QMHE01000109_2	99.2	1197906.PRJEB78	QMHE01000109	QMHE01000109_2	2 Bacteria	1224 Proteobacteria	28211 Alphaproteobacteria	356 Rhizobiales	41294 Bradyrhizobiaceae	1033 Afipia	specI_v3_03024	0.418367	1401
GCA_003286725.1_ASM328672v1_genomic.gbff.gz:QMHE01000117_2	100	1197906.PRJEB78	QMHE01000117	QMHE01000117_2	2 Bacteria	1224 Proteobacteria	28211 Alphaproteobacteria	356 Rhizobiales	41294 Bradyrhizobiaceae	1033 Afipia	specI_v3_03024	0.361378	1375
GCA_003286725.1_ASM328672v1_genomic.gbff.gz:QMHE01000011_1	100	1197906.PRJEB78	QMHE01000011	QMHE01000011_1	2 Bacteria	1224 Proteobacteria	28211 Alphaproteobacteria	356 Rhizobiales	41294 Bradyrhizobiaceae	1033 Afipia	specI_v3_03024	1.16635	11813
GCA_003286725.1_ASM328672v1_genomic.gbff.gz:QMHE01000126_1	100	1197906.PRJEB78	QMHE01000126	QMHE01000126_1	2 Bacteria	1224 Proteobacteria	28211 Alphaproteobacteria	356 Rhizobiales	41294 Bradyrhizobiaceae	1033 Afipia	specI_v3_03024	0.521845	1362
GCA_003286725.1_ASM328672v1_genomic.gbff.gz:QMHE01000126_2	100	1197906.PRJEB78	QMHE01000126	QMHE01000126_2	2 Bacteria	1224 Proteobacteria	28211 Alphaproteobacteria	356 Rhizobiales	41294 Bradyrhizobiaceae	1033 Afipia	specI_v3_03024	0.521845	1362
GCA_003286725.1_ASM328672v1_genomic.gbff.gz:QMHE01000156_1	100	1197906.PRJEB78	QMHE01000156	QMHE01000156_1	2 Bacteria	1224 Proteobacteria	28211 Alphaproteobacteria	356 Rhizobiales	41294 Bradyrhizobiaceae	1033 Afipia	specI_v3_03024	0.349784	1282
GCA_003286725.1_ASM328672v1_genomic.gbff.gz:QMHE01000166_2	100	1197906.PRJEB78	QMHE01000166	QMHE01000166_2	2 Bacteria	1224 Proteobacteria	28211 Alphaproteobacteria	356 Rhizobiales	41294 Bradyrhizobiaceae	1033 Afipia	specI_v3_03024	0.419412	1250
GCA_003286725.1_ASM328672v1_genomic.gbff.gz:QMHE01000170_1	100	1197906.PRJEB78	QMHE01000170	QMHE01000170_1	2 Bacteria	1224 Proteobacteria	28211 Alphaproteobacteria	356 Rhizobiales	41294 Bradyrhizobiaceae	1033 Afipia	specI_v3_03024	0.368515	1245
GCA_003286725.1_ASM328672v1_genomic.gbff.gz:QMHE01000178_2	100	1197906.PRJEB78	QMHE01000178	QMHE01000178_2	2 Bacteria	1224 Proteobacteria	28211 Alphaproteobacteria	356 Rhizobiales	41294 Bradyrhizobiaceae	1033 Afipia	specI_v3_03024	0.483607	1225
GCA_003286725.1_ASM328672v1_genomic.gbff.gz:QMHE01000191_1	72.8	1197906.PRJEB78	QMHE01000191	QMHE01000191_1	2 Bacteria	1224 Proteobacteria	28211 Alphaproteobacteria	356 Rhizobiales	41294 Bradyrhizobiaceae	1033 Afipia	specI_v3_03024	0.49392	1196
GCA_003286725.1_ASM328672v1_genomic.gbff.gz:QMHE01000231_1	100	1197906.PRJEB78	QMHE01000231	QMHE01000231_1	2 Bacteria	1224 Proteobacteria	28211 Alphaproteobacteria	356 Rhizobiales	41294 Bradyrhizobiaceae	1033 Afipia	specI_v3_03024	0.474677	1134
GCA_003286725.1_ASM328672v1_genomic.gbff.gz:QMHE01000276_1	100	1197906.PRJEB78	QMHE01000276	QMHE01000276_1	2 Bacteria	1224 Proteobacteria	28211 Alphaproteobacteria	356 Rhizobiales	41294 Bradyrhizobiaceae	1033 Afipia	specI_v3_03024	0.432203	1071
GCA_003286725.1_ASM328672v1_genomic.gbff.gz:QMHE01000321_1	69.6	1197906.PRJEB78	QMHE01000321	QMHE01000321_1	2 Bacteria	1224 Proteobacteria	28211 Alphaproteobacteria	356 Rhizobiales	41294 Bradyrhizobiaceae	1033 Afipia	specI_v3_03024	0.495028	1032
GCA_003286725.1_ASM328672v1_genomic.gbff.gz:QMHE01000321_2	68.5	1197906.PRJEB78	QMHE01000321	QMHE01000321_2	2 Bacteria	1224 Proteobacteria	28211 Alphaproteobacteria	356 Rhizobiales	41294 Bradyrhizobiaceae	1033 Afipia	specI_v3_03024	0.495028	1032
GCA_003286725.1_ASM328672v1_genomic.gbff.gz:QMHE01000358_1	100	1197906.PRJEB78	QMHE01000358	QMHE01000358_1	2 Bacteria	1224 Proteobacteria	28211 Alphaproteobacteria	356 Rhizobiales	41294 Bradyrhizobiaceae	1033 Afipia	specI_v3_03024	0.427594	1004
GCA_003286725.1_ASM328672v1_genomic.gbff.gz:QMHE01000051_2	57.6	1197906.PRJEB78	QMHE01000051	QMHE01000051_2	2 Bacteria	1224 Proteobacteria	28211 Alphaproteobacteria	356 Rhizobiales	41294 Bradyrhizobiaceae	1033 Afipia	specI_v3_03024	0.447402	1705
GCA_003286725.1_ASM328672v1_genomic.gbff.gz:QMHE01000070_2	92.9	1197906.PRJEB78	QMHE01000070	QMHE01000070_2	2 Bacteria	1224 Proteobacteria	28211 Alphaproteobacteria	356 Rhizobiales	41294 Bradyrhizobiaceae	1033 Afipia	specI_v3_03024	0.383791	1620
GCA_003286725.1_ASM328672v1_genomic.gbff.gz:QMHE01000103_1	97	367299.SAMN02645228	QMHE01000103	QMHE01000103_1	2 Bacteria	201174 Actinobacteria	1760 Actinobacteria	85006 Micrococcales	85021 Intrasporangiaceae	367298 Phycicoccus	specI_v3_11018	0.867601	1411
GCA_003286725.1_ASM328672v1_genomic.gbff.gz:QMHE01000124_2	100	367299.SAMN02645228	QMHE01000124	QMHE01000124_2	2 Bacteria	201174 Actinobacteria	1760 Actinobacteria	85006 Micrococcales	85021 Intrasporangiaceae	367298 Phycicoccus	specI_v3_11018	0.49232	1364
GCA_003286725.1_ASM328672v1_genomic.gbff.gz:QMHE01000124_3	100	367299.SAMN02645228	QMHE01000124	QMHE01000124_3	2 Bacteria	201174 Actinobacteria	1760 Actinobacteria	85006 Micrococcales	85021 Intrasporangiaceae	367298 Phycicoccus	specI_v3_11018	0.49232	1364
GCA_003286725.1_ASM328672v1_genomic.gbff.gz:QMHE01000134_1	100	367299.SAMN02645228	QMHE01000134	QMHE01000134_1	2 Bacteria	201174 Actinobacteria	1760 Actinobacteria	85006 Micrococcales	85021 Intrasporangiaceae	367298 Phycicoccus	specI_v3_11018	0.560656	1347
GCA_003286725.1_ASM328672v1_genomic.gbff.gz:QMHE01000144_1	100	367299.SAMN02645228	QMHE01000144	QMHE01000144_1	2 Bacteria	201174 Actinobacteria	1760 Actinobacteria	85006 Micrococcales	85021 Intrasporangiaceae	367298 Phycicoccus	specI_v3_11018	0.446037	1313
GCA_003286725.1_ASM328672v1_genomic.gbff.gz:QMHE01000144_2	100	367299.SAMN02645228	QMHE01000144	QMHE01000144_2	2 Bacteria	201174 Actinobacteria	1760 Actinobacteria	85006 Micrococcales	85021 Intrasporangiaceae	367298 Phycicoccus	specI_v3_11018	0.446037	1313
GCA_003286725.1_ASM328672v1_genomic.gbff.gz:QMHE01000016_4	100	367299.SAMN02645228	QMHE01000016	QMHE01000016_4	2 Bacteria	201174 Actinobacteria	1760 Actinobacteria	85006 Micrococcales	85021 Intrasporangiaceae	367298 Phycicoccus	specI_v3_11018	0.615246	4561
GCA_003286725.1_ASM328672v1_genomic.gbff.gz:QMHE01000016_7	100	367299.SAMN02645228	QMHE01000016	QMHE01000016_7	2 Bacteria	201174 Actinobacteria	1760 Actinobacteria	85006 Micrococcales	85021 Intrasporangiaceae	367298 Phycicoccus	specI_v3_11018	0.615246	4561
GCA_003286725.1_ASM328672v1_genomic.gbff.gz:QMHE01000246_2	100	367299.SAMN02645228	QMHE01000246	QMHE01000246_2	2 Bacteria	201174 Actinobacteria	1760 Actinobacteria	85006 Micrococcales	85021 Intrasporangiaceae	367298 Phycicoccus	specI_v3_11018	0.677846	1111
GCA_003286725.1_ASM328672v1_genomic.gbff.gz:QMHE01000033_4	100	367299.SAMN02645228	QMHE01000033	QMHE01000033_4	2 Bacteria	201174 Actinobacteria	1760 Actinobacteria	85006 Micrococcales	85021 Intrasporangiaceae	367298 Phycicoccus	specI_v3_11018	0.561688	1975
GCA_003286725.1_ASM328672v1_genomic.gbff.gz:QMHE01000042_3	100	367299.SAMN02645228	QMHE01000042	QMHE01000042_3	2 Bacteria	201174 Actinobacteria	1760 Actinobacteria	85006 Micrococcales	85021 Intrasporangiaceae	367298 Phycicoccus	specI_v3_11018	0.806546	1838
GCA_003286725.1_ASM328672v1_genomic.gbff.gz:QMHE01000042_4	100	367299.SAMN02645228	QMHE01000042	QMHE01000042_4	2 Bacteria	201174 Actinobacteria	1760 Actinobacteria	85006 Micrococcales	85021 Intrasporangiaceae	367298 Phycicoccus	specI_v3_11018	0.806546	1838
GCA_003286725.1_ASM328672v1_genomic.gbff.gz:QMHE01000046_1	95.7	367299.SAMN02645228	QMHE01000046	QMHE01000046_1	2 Bacteria	201174 Actinobacteria	1760 Actinobacteria	85006 Micrococcales	85021 Intrasporangiaceae	367298 Phycicoccus	specI_v3_11018	0.445322	1773
GCA_003286725.1_ASM328672v1_genomic.gbff.gz:QMHE01000046_2	100	367299.SAMN02645228	QMHE01000046	QMHE01000046_2	2 Bacteria	201174 Actinobacteria	1760 Actinobacteria	85006 Micrococcales	85021 Intrasporangiaceae	367298 Phycicoccus	specI_v3_11018	0.445322	1773
GCA_003286725.1_ASM328672v1_genomic.gbff.gz:QMHE01000046_3	100	367299.SAMN02645228	QMHE01000046	QMHE01000046_3	2 Bacteria	201174 Actinobacteria	1760 Actinobacteria	85006 Micrococcales	85021 Intrasporangiaceae	367298 Phycicoccus	specI_v3_11018	0.445322	1773
GCA_003286725.1_ASM328672v1_genomic.gbff.gz:QMHE01000047_2	100	367299.SAMN02645228	QMHE01000047	QMHE01000047_2	2 Bacteria	201174 Actinobacteria	1760 Actinobacteria	85006 Micrococcales	85021 Intrasporangiaceae	367298 Phycicoccus	specI_v3_11018	0.529988	1761
GCA_003286725.1_ASM328672v1_genomic.gbff.gz:QMHE01000047_3	100	367299.SAMN02645228	QMHE01000047	QMHE01000047_3	2 Bacteria	201174 Actinobacteria	1760 Actinobacteria	85006 Micrococcales	85021 Intrasporangiaceae	367298 Phycicoccus	specI_v3_11018	0.529988	1761
GCA_003286725.1_ASM328672v1_genomic.gbff.gz:QMHE01000085_2	99.5	367299.SAMN02645228	QMHE01000085	QMHE01000085_2	2 Bacteria	201174 Actinobacteria	1760 Actinobacteria	85006 Micrococcales	85021 Intrasporangiaceae	367298 Phycicoccus	specI_v3_11018	0.523121	1511
GCA_003286725.1_ASM328672v1_genomic.gbff.gz:QMHE01000104_1	49.9	1881037.SAMN05428972	QMHE01000104	QMHE01000104_1	2 Bacteria	1224 Proteobacteria	1236 Gammaproteobacteria	135614 Xanthomonadales	1775411 Rhodanobacteraceae	75309 Rhodanobacter	specI_v3_10273	0.337227	1411
GCA_003286725.1_ASM328672v1_genomic.gbff.gz:QMHE01000106_2	78.9	1230476.SAMN01893863	QMHE01000106	QMHE01000106_2	2 Bacteria	1224 Proteobacteria	28211 Alphaproteobacteria	356 Rhizobiales	41294 Bradyrhizobiaceae	374 Bradyrhizobium	specI_v3_01695	0.291732	1409
GCA_003286725.1_ASM328672v1_genomic.gbff.gz:QMHE01000351_1	100	1230476.SAMN01893863	QMHE01000351	QMHE01000351_1	2 Bacteria	1224 Proteobacteria	28211 Alphaproteobacteria	356 Rhizobiales	41294 Bradyrhizobiaceae	374 Bradyrhizobium	specI_v3_01695	0.488662	1009
GCA_003286725.1_ASM328672v1_genomic.gbff.gz:QMHE01000108_1	92	1297863.SAMN02952942	QMHE01000108	QMHE01000108_1	2 Bacteria	1224 Proteobacteria	28211 Alphaproteobacteria	356 Rhizobiales	41294 Bradyrhizobiaceae	1033 Afipia	specI_v3_03904	0.31715	1404
GCA_003286725.1_ASM328672v1_genomic.gbff.gz:QMHE01000132_1	100	1297863.SAMN02952942	QMHE01000132	QMHE01000132_1	2 Bacteria	1224 Proteobacteria	28211 Alphaproteobacteria	356 Rhizobiales	41294 Bradyrhizobiaceae	1033 Afipia	specI_v3_03904	0.414833	1354
GCA_003286725.1_ASM328672v1_genomic.gbff.gz:QMHE01000132_2	100	1297863.SAMN02952942	QMHE01000132	QMHE01000132_2	2 Bacteria	1224 Proteobacteria	28211 Alphaproteobacteria	356 Rhizobiales	41294 Bradyrhizobiaceae	1033 Afipia	specI_v3_03904	0.414833	1354
GCA_003286725.1_ASM328672v1_genomic.gbff.gz:QMHE01000132_3	99.7	1297863.SAMN02952942	QMHE01000132	QMHE01000132_3	2 Bacteria	1224 Proteobacteria	28211 Alphaproteobacteria	356 Rhizobiales	41294 Bradyrhizobiaceae	1033 Afipia	specI_v3_03904	0.414833	1354
GCA_003286725.1_ASM328672v1_genomic.gbff.gz:QMHE01000133_1	96.2	1297863.SAMN02952942	QMHE01000133	QMHE01000133_1	2 Bacteria	1224 Proteobacteria	28211 Alphaproteobacteria	356 Rhizobiales	41294 Bradyrhizobiaceae	1033 Afipia	specI_v3_03904	0.410466	1350
GCA_003286725.1_ASM328672v1_genomic.gbff.gz:QMHE01000151_3	100	1297863.SAMN02952942	QMHE01000151	QMHE01000151_3	2 Bacteria	1224 Proteobacteria	28211 Alphaproteobacteria	356 Rhizobiales	41294 Bradyrhizobiaceae	1033 Afipia	specI_v3_03904	0.503419	1297
GCA_003286725.1_ASM328672v1_genomic.gbff.gz:QMHE01000158_1	99.8	1297863.SAMN02952942	QMHE01000158	QMHE01000158_1	2 Bacteria	1224 Proteobacteria	28211 Alphaproteobacteria	356 Rhizobiales	41294 Bradyrhizobiaceae	1033 Afipia	specI_v3_03904	0.575546	1272
GCA_003286725.1_ASM328672v1_genomic.gbff.gz:QMHE01000166_3	100	1297863.SAMN02952942	QMHE01000166	QMHE01000166_3	2 Bacteria	1224 Proteobacteria	28211 Alphaproteobacteria	356 Rhizobiales	41294 Bradyrhizobiaceae	1033 Afipia	specI_v3_03904	0.419412	1250
GCA_003286725.1_ASM328672v1_genomic.gbff.gz:QMHE01000176_2	100	1297863.SAMN02952942	QMHE01000176	QMHE01000176_2	2 Bacteria	1224 Proteobacteria	28211 Alphaproteobacteria	356 Rhizobiales	41294 Bradyrhizobiaceae	1033 Afipia	specI_v3_03904	0.398367	1229
GCA_003286725.1_ASM328672v1_genomic.gbff.gz:QMHE01000017_4	100	1297863.SAMN02952942	QMHE01000017	QMHE01000017_4	2 Bacteria	1224 Proteobacteria	28211 Alphaproteobacteria	356 Rhizobiales	41294 Bradyrhizobiaceae	1033 Afipia	specI_v3_03904	1.45151	3746
GCA_003286725.1_ASM328672v1_genomic.gbff.gz:QMHE01000017_5	98.1	1297863.SAMN02952942	QMHE01000017	QMHE01000017_5	2 Bacteria	1224 Proteobacteria	28211 Alphaproteobacteria	356 Rhizobiales	41294 Bradyrhizobiaceae	1033 Afipia	specI_v3_03904	1.45151	3746
GCA_003286725.1_ASM328672v1_genomic.gbff.gz:QMHE01000183_1	100	1297863.SAMN02952942	QMHE01000183	QMHE01000183_1	2 Bacteria	1224 Proteobacteria	28211 Alphaproteobacteria	356 Rhizobiales	41294 Bradyrhizobiaceae	1033 Afipia	specI_v3_03904	0.345304	1213
GCA_003286725.1_ASM328672v1_genomic.gbff.gz:QMHE01000183_2	100	1297863.SAMN02952942	QMHE01000183	QMHE01000183_2	2 Bacteria	1224 Proteobacteria	28211 Alphaproteobacteria	356 Rhizobiales	41294 Bradyrhizobiaceae	1033 Afipia	specI_v3_03904	0.345304	1213
GCA_003286725.1_ASM328672v1_genomic.gbff.gz:QMHE01000204_1	100	1297863.SAMN02952942	QMHE01000204	QMHE01000204_1	2 Bacteria	1224 Proteobacteria	28211 Alphaproteobacteria	356 Rhizobiales	41294 Bradyrhizobiaceae	1033 Afipia	specI_v3_03904	0.29771	1175
GCA_003286725.1_ASM328672v1_genomic.gbff.gz:QMHE01000217_1	100	1297863.SAMN02952942	QMHE01000217	QMHE01000217_1	2 Bacteria	1224 Proteobacteria	28211 Alphaproteobacteria	356 Rhizobiales	41294 Bradyrhizobiaceae	1033 Afipia	specI_v3_03904	0.484878	1152
GCA_003286725.1_ASM328672v1_genomic.gbff.gz:QMHE01000217_2	100	1297863.SAMN02952942	QMHE01000217	QMHE01000217_2	2 Bacteria	1224 Proteobacteria	28211 Alphaproteobacteria	356 Rhizobiales	41294 Bradyrhizobiaceae	1033 Afipia	specI_v3_03904	0.484878	1152
GCA_003286725.1_ASM328672v1_genomic.gbff.gz:QMHE01000219_1	95.4	1297863.SAMN02952942	QMHE01000219	QMHE01000219_1	2 Bacteria	1224 Proteobacteria	28211 Alphaproteobacteria	356 Rhizobiales	41294 Bradyrhizobiaceae	1033 Afipia	specI_v3_03904	0.394711	1148
GCA_003286725.1_ASM328672v1_genomic.gbff.gz:QMHE01000225_1	100	1297863.SAMN02952942	QMHE01000225	QMHE01000225_1	2 Bacteria	1224 Proteobacteria	28211 Alphaproteobacteria	356 Rhizobiales	41294 Bradyrhizobiaceae	1033 Afipia	specI_v3_03904	0.351779	1139
GCA_003286725.1_ASM328672v1_genomic.gbff.gz:QMHE01000232_1	100	1297863.SAMN02952942	QMHE01000232	QMHE01000232_1	2 Bacteria	1224 Proteobacteria	28211 Alphaproteobacteria	356 Rhizobiales	41294 Bradyrhizobiaceae	1033 Afipia	specI_v3_03904	0.37674	1133
GCA_003286725.1_ASM328672v1_genomic.gbff.gz:QMHE01000243_1	100	1297863.SAMN02952942	QMHE01000243	QMHE01000243_1	2 Bacteria	1224 Proteobacteria	28211 Alphaproteobacteria	356 Rhizobiales	41294 Bradyrhizobiaceae	1033 Afipia	specI_v3_03904	0.515213	1113
GCA_003286725.1_ASM328672v1_genomic.gbff.gz:QMHE01000243_2	98.7	1297863.SAMN02952942	QMHE01000243	QMHE01000243_2	2 Bacteria	1224 Proteobacteria	28211 Alphaproteobacteria	356 Rhizobiales	41294 Bradyrhizobiaceae	1033 Afipia	specI_v3_03904	0.515213	1113
GCA_003286725.1_ASM328672v1_genomic.gbff.gz:QMHE01000244_1	100	1297863.SAMN02952942	QMHE01000244	QMHE01000244_1	2 Bacteria	1224 Proteobacteria	28211 Alphaproteobacteria	356 Rhizobiales	41294 Bradyrhizobiaceae	1033 Afipia	specI_v3_03904	0.467546	1113
GCA_003286725.1_ASM328672v1_genomic.gbff.gz:QMHE01000263_1	100	1297863.SAMN02952942	QMHE01000263	QMHE01000263_1	2 Bacteria	1224 Proteobacteria	28211 Alphaproteobacteria	356 Rhizobiales	41294 Bradyrhizobiaceae	1033 Afipia	specI_v3_03904	0.412748	1084
GCA_003286725.1_ASM328672v1_genomic.gbff.gz:QMHE01000027_1	100	1297863.SAMN02952942	QMHE01000027	QMHE01000027_1	2 Bacteria	1224 Proteobacteria	28211 Alphaproteobacteria	356 Rhizobiales	41294 Bradyrhizobiaceae	1033 Afipia	specI_v3_03904	0.507379	2092
GCA_003286725.1_ASM328672v1_genomic.gbff.gz:QMHE01000280_3	81.1	1297863.SAMN02952942	QMHE01000280	QMHE01000280_3	2 Bacteria	1224 Proteobacteria	28211 Alphaproteobacteria	356 Rhizobiales	41294 Bradyrhizobiaceae	1033 Afipia	specI_v3_03904	0.556503	1065
GCA_003286725.1_ASM328672v1_genomic.gbff.gz:QMHE01000284_1	99.1	1297863.SAMN02952942	QMHE01000284	QMHE01000284_1	2 Bacteria	1224 Proteobacteria	28211 Alphaproteobacteria	356 Rhizobiales	41294 Bradyrhizobiaceae	1033 Afipia	specI_v3_03904	0.372591	1061
GCA_003286725.1_ASM328672v1_genomic.gbff.gz:QMHE01000292_2	95.9	1297863.SAMN02952942	QMHE01000292	QMHE01000292_2	2 Bacteria	1224 Proteobacteria	28211 Alphaproteobacteria	356 Rhizobiales	41294 Bradyrhizobiaceae	1033 Afipia	specI_v3_03904	0.304207	1054
GCA_003286725.1_ASM328672v1_genomic.gbff.gz:QMHE01000029_1	94.8	1297863.SAMN02952942	QMHE01000029	QMHE01000029_1	2 Bacteria	1224 Proteobacteria	28211 Alphaproteobacteria	356 Rhizobiales	41294 Bradyrhizobiaceae	1033 Afipia	specI_v3_03904	0.505512	2032
GCA_003286725.1_ASM328672v1_genomic.gbff.gz:QMHE01000312_2	100	1297863.SAMN02952942	QMHE01000312	QMHE01000312_2	2 Bacteria	1224 Proteobacteria	28211 Alphaproteobacteria	356 Rhizobiales	41294 Bradyrhizobiaceae	1033 Afipia	specI_v3_03904	0.484083	1038
GCA_003286725.1_ASM328672v1_genomic.gbff.gz:QMHE01000314_2	64.7	1297863.SAMN02952942	QMHE01000314	QMHE01000314_2	2 Bacteria	1224 Proteobacteria	28211 Alphaproteobacteria	356 Rhizobiales	41294 Bradyrhizobiaceae	1033 Afipia	specI_v3_03904	0.436264	1037
GCA_003286725.1_ASM328672v1_genomic.gbff.gz:QMHE01000315_3	100	1297863.SAMN02952942	QMHE01000315	QMHE01000315_3	2 Bacteria	1224 Proteobacteria	28211 Alphaproteobacteria	356 Rhizobiales	41294 Bradyrhizobiaceae	1033 Afipia	specI_v3_03904	0.31978	1037
GCA_003286725.1_ASM328672v1_genomic.gbff.gz:QMHE01000325_1	100	1297863.SAMN02952942	QMHE01000325	QMHE01000325_1	2 Bacteria	1224 Proteobacteria	28211 Alphaproteobacteria	356 Rhizobiales	41294 Bradyrhizobiaceae	1033 Afipia	specI_v3_03904	0.354767	1029
GCA_003286725.1_ASM328672v1_genomic.gbff.gz:QMHE01000325_2	100	1297863.SAMN02952942	QMHE01000325	QMHE01000325_2	2 Bacteria	1224 Proteobacteria	28211 Alphaproteobacteria	356 Rhizobiales	41294 Bradyrhizobiaceae	1033 Afipia	specI_v3_03904	0.354767	1029
GCA_003286725.1_ASM328672v1_genomic.gbff.gz:QMHE01000328_1	70.6	1297863.SAMN02952942	QMHE01000328	QMHE01000328_1	2 Bacteria	1224 Proteobacteria	28211 Alphaproteobacteria	356 Rhizobiales	41294 Bradyrhizobiaceae	1033 Afipia	specI_v3_03904	0.368479	1028
GCA_003286725.1_ASM328672v1_genomic.gbff.gz:QMHE01000032_3	89.6	1297863.SAMN02952942	QMHE01000032	QMHE01000032_3	2 Bacteria	1224 Proteobacteria	28211 Alphaproteobacteria	356 Rhizobiales	41294 Bradyrhizobiaceae	1033 Afipia	specI_v3_03904	0.452484	1979
GCA_003286725.1_ASM328672v1_genomic.gbff.gz:QMHE01000357_1	99.5	1297863.SAMN02952942	QMHE01000357	QMHE01000357_1	2 Bacteria	1224 Proteobacteria	28211 Alphaproteobacteria	356 Rhizobiales	41294 Bradyrhizobiaceae	1033 Afipia	specI_v3_03904	0.477221	1005
GCA_003286725.1_ASM328672v1_genomic.gbff.gz:QMHE01000045_1	91.3	1297863.SAMN02952942	QMHE01000045	QMHE01000045_1	2 Bacteria	1224 Proteobacteria	28211 Alphaproteobacteria	356 Rhizobiales	41294 Bradyrhizobiaceae	1033 Afipia	specI_v3_03904	0.403571	1807
GCA_003286725.1_ASM328672v1_genomic.gbff.gz:QMHE01000050_1	100	1297863.SAMN02952942	QMHE01000050	QMHE01000050_1	2 Bacteria	1224 Proteobacteria	28211 Alphaproteobacteria	356 Rhizobiales	41294 Bradyrhizobiaceae	1033 Afipia	specI_v3_03904	0.423515	1709
GCA_003286725.1_ASM328672v1_genomic.gbff.gz:QMHE01000053_1	84	1297863.SAMN02952942	QMHE01000053	QMHE01000053_1	2 Bacteria	1224 Proteobacteria	28211 Alphaproteobacteria	356 Rhizobiales	41294 Bradyrhizobiaceae	1033 Afipia	specI_v3_03904	0.47765	1693
GCA_003286725.1_ASM328672v1_genomic.gbff.gz:QMHE01000064_1	100	1297863.SAMN02952942	QMHE01000064	QMHE01000064_1	2 Bacteria	1224 Proteobacteria	28211 Alphaproteobacteria	356 Rhizobiales	41294 Bradyrhizobiaceae	1033 Afipia	specI_v3_03904	0.649567	1628
GCA_003286725.1_ASM328672v1_genomic.gbff.gz:QMHE01000064_2	77.8	1297863.SAMN02952942	QMHE01000064	QMHE01000064_2	2 Bacteria	1224 Proteobacteria	28211 Alphaproteobacteria	356 Rhizobiales	41294 Bradyrhizobiaceae	1033 Afipia	specI_v3_03904	0.649567	1628
GCA_003286725.1_ASM328672v1_genomic.gbff.gz:QMHE01000067_1	94.6	1297863.SAMN02952942	QMHE01000067	QMHE01000067_1	2 Bacteria	1224 Proteobacteria	28211 Alphaproteobacteria	356 Rhizobiales	41294 Bradyrhizobiaceae	1033 Afipia	specI_v3_03904	0.33311	1622
GCA_003286725.1_ASM328672v1_genomic.gbff.gz:QMHE01000068_1	100	1297863.SAMN02952942	QMHE01000068	QMHE01000068_1	2 Bacteria	1224 Proteobacteria	28211 Alphaproteobacteria	356 Rhizobiales	41294 Bradyrhizobiaceae	1033 Afipia	specI_v3_03904	0.378849	1621
GCA_003286725.1_ASM328672v1_genomic.gbff.gz:QMHE01000072_2	99	1297863.SAMN02952942	QMHE01000072	QMHE01000072_2	2 Bacteria	1224 Proteobacteria	28211 Alphaproteobacteria	356 Rhizobiales	41294 Bradyrhizobiaceae	1033 Afipia	specI_v3_03904	0.347709	1611
GCA_003286725.1_ASM328672v1_genomic.gbff.gz:QMHE01000074_2	100	1297863.SAMN02952942	QMHE01000074	QMHE01000074_2	2 Bacteria	1224 Proteobacteria	28211 Alphaproteobacteria	356 Rhizobiales	41294 Bradyrhizobiaceae	1033 Afipia	specI_v3_03904	0.372157	1578
GCA_003286725.1_ASM328672v1_genomic.gbff.gz:QMHE01000074_3	100	1297863.SAMN02952942	QMHE01000074	QMHE01000074_3	2 Bacteria	1224 Proteobacteria	28211 Alphaproteobacteria	356 Rhizobiales	41294 Bradyrhizobiaceae	1033 Afipia	specI_v3_03904	0.372157	1578
GCA_003286725.1_ASM328672v1_genomic.gbff.gz:QMHE01000099_2	98.6	1297863.SAMN02952942	QMHE01000099	QMHE01000099_2	2 Bacteria	1224 Proteobacteria	28211 Alphaproteobacteria	356 Rhizobiales	41294 Bradyrhizobiaceae	1033 Afipia	specI_v3_03904	0.372985	1430
GCA_003286725.1_ASM328672v1_genomic.gbff.gz:QMHE01000010_1	83.5	119206.SAMN04419112	QMHE01000010	QMHE01000010_1	2 Bacteria	1239 Firmicutes	91061 Bacilli	186826 Lactobacillales	186827 Aerococcaceae	1375 Aerococcus	specI_v3_02961	24.9136	43012
GCA_003286725.1_ASM328672v1_genomic.gbff.gz:QMHE01000012_1	81.1	119206.SAMN04419112	QMHE01000012	QMHE01000012_1	2 Bacteria	1239 Firmicutes	91061 Bacilli	186826 Lactobacillales	186827 Aerococcaceae	1375 Aerococcus	specI_v3_02961	23.1635	9537
GCA_003286725.1_ASM328672v1_genomic.gbff.gz:QMHE01000001_42	72.3	119206.SAMN04419112	QMHE01000001	QMHE01000001_42	2 Bacteria	1239 Firmicutes	91061 Bacilli	186826 Lactobacillales	186827 Aerococcaceae	1375 Aerococcus	specI_v3_02961	26.313	750466
GCA_003286725.1_ASM328672v1_genomic.gbff.gz:QMHE01000001_55	87.5	119206.SAMN04419112	QMHE01000001	QMHE01000001_55	2 Bacteria	1239 Firmicutes	91061 Bacilli	186826 Lactobacillales	186827 Aerococcaceae	1375 Aerococcus	specI_v3_02961	26.313	750466
GCA_003286725.1_ASM328672v1_genomic.gbff.gz:QMHE01000001_67	94.8	119206.SAMN04419112	QMHE01000001	QMHE01000001_67	2 Bacteria	1239 Firmicutes	91061 Bacilli	186826 Lactobacillales	186827 Aerococcaceae	1375 Aerococcus	specI_v3_02961	26.313	750466
GCA_003286725.1_ASM328672v1_genomic.gbff.gz:QMHE01000001_68	93.3	119206.SAMN04419112	QMHE01000001	QMHE01000001_68	2 Bacteria	1239 Firmicutes	91061 Bacilli	186826 Lactobacillales	186827 Aerococcaceae	1375 Aerococcus	specI_v3_02961	26.313	750466
GCA_003286725.1_ASM328672v1_genomic.gbff.gz:QMHE01000001_69	86.6	119206.SAMN04419112	QMHE01000001	QMHE01000001_69	2 Bacteria	1239 Firmicutes	91061 Bacilli	186826 Lactobacillales	186827 Aerococcaceae	1375 Aerococcus	specI_v3_02961	26.313	750466
GCA_003286725.1_ASM328672v1_genomic.gbff.gz:QMHE01000001_70	79.7	119206.SAMN04419112	QMHE01000001	QMHE01000001_70	2 Bacteria	1239 Firmicutes	91061 Bacilli	186826 Lactobacillales	186827 Aerococcaceae	1375 Aerococcus	specI_v3_02961	26.313	750466
GCA_003286725.1_ASM328672v1_genomic.gbff.gz:QMHE01000001_72	85.4	119206.SAMN04419112	QMHE01000001	QMHE01000001_72	2 Bacteria	1239 Firmicutes	91061 Bacilli	186826 Lactobacillales	186827 Aerococcaceae	1375 Aerococcus	specI_v3_02961	26.313	750466
GCA_003286725.1_ASM328672v1_genomic.gbff.gz:QMHE01000001_73	94.8	119206.SAMN04419112	QMHE01000001	QMHE01000001_73	2 Bacteria	1239 Firmicutes	91061 Bacilli	186826 Lactobacillales	186827 Aerococcaceae	1375 Aerococcus	specI_v3_02961	26.313	750466
GCA_003286725.1_ASM328672v1_genomic.gbff.gz:QMHE01000001_74	94.3	119206.SAMN04419112	QMHE01000001	QMHE01000001_74	2 Bacteria	1239 Firmicutes	91061 Bacilli	186826 Lactobacillales	186827 Aerococcaceae	1375 Aerococcus	specI_v3_02961	26.313	750466
GCA_003286725.1_ASM328672v1_genomic.gbff.gz:QMHE01000001_75	99.6	119206.SAMN04419112	QMHE01000001	QMHE01000001_75	2 Bacteria	1239 Firmicutes	91061 Bacilli	186826 Lactobacillales	186827 Aerococcaceae	1375 Aerococcus	specI_v3_02961	26.313	750466
GCA_003286725.1_ASM328672v1_genomic.gbff.gz:QMHE01000001_76	96.2	119206.SAMN04419112	QMHE01000001	QMHE01000001_76	2 Bacteria	1239 Firmicutes	91061 Bacilli	186826 Lactobacillales	186827 Aerococcaceae	1375 Aerococcus	specI_v3_02961	26.313	750466
GCA_003286725.1_ASM328672v1_genomic.gbff.gz:QMHE01000001_78	88.9	119206.SAMN04419112	QMHE01000001	QMHE01000001_78	2 Bacteria	1239 Firmicutes	91061 Bacilli	186826 Lactobacillales	186827 Aerococcaceae	1375 Aerococcus	specI_v3_02961	26.313	750466
GCA_003286725.1_ASM328672v1_genomic.gbff.gz:QMHE01000001_256	49.6	119206.SAMN04419112	QMHE01000001	QMHE01000001_256	2 Bacteria	1239 Firmicutes	91061 Bacilli	186826 Lactobacillales	186827 Aerococcaceae	1375 Aerococcus	specI_v3_02961	26.313	750466
GCA_003286725.1_ASM328672v1_genomic.gbff.gz:QMHE01000001_261	82.5	119206.SAMN04419112	QMHE01000001	QMHE01000001_261	2 Bacteria	1239 Firmicutes	91061 Bacilli	186826 Lactobacillales	186827 Aerococcaceae	1375 Aerococcus	specI_v3_02961	26.313	750466
GCA_003286725.1_ASM328672v1_genomic.gbff.gz:QMHE01000001_402	66.9	119206.SAMN04419112	QMHE01000001	QMHE01000001_402	2 Bacteria	1239 Firmicutes	91061 Bacilli	186826 Lactobacillales	186827 Aerococcaceae	1375 Aerococcus	specI_v3_02961	26.313	750466
GCA_003286725.1_ASM328672v1_genomic.gbff.gz:QMHE01000001_498	85.9	119206.SAMN04419112	QMHE01000001	QMHE01000001_498	2 Bacteria	1239 Firmicutes	91061 Bacilli	186826 Lactobacillales	186827 Aerococcaceae	1375 Aerococcus	specI_v3_02961	26.313	750466
GCA_003286725.1_ASM328672v1_genomic.gbff.gz:QMHE01000001_516	82.6	119206.SAMN04419112	QMHE01000001	QMHE01000001_516	2 Bacteria	1239 Firmicutes	91061 Bacilli	186826 Lactobacillales	186827 Aerococcaceae	1375 Aerococcus	specI_v3_02961	26.313	750466
GCA_003286725.1_ASM328672v1_genomic.gbff.gz:QMHE01000001_542	64.8	119206.SAMN04419112	QMHE01000001	QMHE01000001_542	2 Bacteria	1239 Firmicutes	91061 Bacilli	186826 Lactobacillales	186827 Aerococcaceae	1375 Aerococcus	specI_v3_02961	26.313	750466
GCA_003286725.1_ASM328672v1_genomic.gbff.gz:QMHE01000001_555	90.9	119206.SAMN04419112	QMHE01000001	QMHE01000001_555	2 Bacteria	1239 Firmicutes	91061 Bacilli	186826 Lactobacillales	186827 Aerococcaceae	1375 Aerococcus	specI_v3_02961	26.313	750466
GCA_003286725.1_ASM328672v1_genomic.gbff.gz:QMHE01000001_640	71.5	119206.SAMN04419112	QMHE01000001	QMHE01000001_640	2 Bacteria	1239 Firmicutes	91061 Bacilli	186826 Lactobacillales	186827 Aerococcaceae	1375 Aerococcus	specI_v3_02961	26.313	750466
GCA_003286725.1_ASM328672v1_genomic.gbff.gz:QMHE01000001_696	86.8	119206.SAMN04419112	QMHE01000001	QMHE01000001_696	2 Bacteria	1239 Firmicutes	91061 Bacilli	186826 Lactobacillales	186827 Aerococcaceae	1375 Aerococcus	specI_v3_02961	26.313	750466
GCA_003286725.1_ASM328672v1_genomic.gbff.gz:QMHE01000002_33	71.9	119206.SAMN04419112	QMHE01000002	QMHE01000002_33	2 Bacteria	1239 Firmicutes	91061 Bacilli	186826 Lactobacillales	186827 Aerococcaceae	1375 Aerococcus	specI_v3_02961	24.668	322158
GCA_003286725.1_ASM328672v1_genomic.gbff.gz:QMHE01000002_249	73.8	119206.SAMN04419112	QMHE01000002	QMHE01000002_249	2 Bacteria	1239 Firmicutes	91061 Bacilli	186826 Lactobacillales	186827 Aerococcaceae	1375 Aerococcus	specI_v3_02961	24.668	322158
GCA_003286725.1_ASM328672v1_genomic.gbff.gz:QMHE01000002_268	63.4	119206.SAMN04419112	QMHE01000002	QMHE01000002_268	2 Bacteria	1239 Firmicutes	91061 Bacilli	186826 Lactobacillales	186827 Aerococcaceae	1375 Aerococcus	specI_v3_02961	24.668	322158
GCA_003286725.1_ASM328672v1_genomic.gbff.gz:QMHE01000004_26	72.4	119206.SAMN04419112	QMHE01000004	QMHE01000004_26	2 Bacteria	1239 Firmicutes	91061 Bacilli	186826 Lactobacillales	186827 Aerococcaceae	1375 Aerococcus	specI_v3_02961	23.2364	200801
GCA_003286725.1_ASM328672v1_genomic.gbff.gz:QMHE01000006_22	72.4	119206.SAMN04419112	QMHE01000006	QMHE01000006_22	2 Bacteria	1239 Firmicutes	91061 Bacilli	186826 Lactobacillales	186827 Aerococcaceae	1375 Aerococcus	specI_v3_02961	23.8052	135347
GCA_003286725.1_ASM328672v1_genomic.gbff.gz:QMHE01000006_66	42.3	119206.SAMN04419112	QMHE01000006	QMHE01000006_66	2 Bacteria	1239 Firmicutes	91061 Bacilli	186826 Lactobacillales	186827 Aerococcaceae	1375 Aerococcus	specI_v3_02961	23.8052	135347
GCA_003286725.1_ASM328672v1_genomic.gbff.gz:QMHE01000006_113	68.6	119206.SAMN04419112	QMHE01000006	QMHE01000006_113	2 Bacteria	1239 Firmicutes	91061 Bacilli	186826 Lactobacillales	186827 Aerococcaceae	1375 Aerococcus	specI_v3_02961	23.8052	135347
GCA_003286725.1_ASM328672v1_genomic.gbff.gz:QMHE01000008_14	49.4	119206.SAMN04419112	QMHE01000008	QMHE01000008_14	2 Bacteria	1239 Firmicutes	91061 Bacilli	186826 Lactobacillales	186827 Aerococcaceae	1375 Aerococcus	specI_v3_02961	26.3507	79656
GCA_003286725.1_ASM328672v1_genomic.gbff.gz:QMHE01000010_2	97	866775.SAMN00100756	QMHE01000010	QMHE01000010_2	2 Bacteria	1239 Firmicutes	91061 Bacilli	186826 Lactobacillales	186827 Aerococcaceae	1375 Aerococcus	specI_v3_03199	24.9136	43012
GCA_003286725.1_ASM328672v1_genomic.gbff.gz:QMHE01000010_3	95.1	866775.SAMN00100756	QMHE01000010	QMHE01000010_3	2 Bacteria	1239 Firmicutes	91061 Bacilli	186826 Lactobacillales	186827 Aerococcaceae	1375 Aerococcus	specI_v3_03199	24.9136	43012
GCA_003286725.1_ASM328672v1_genomic.gbff.gz:QMHE01000010_4	96.9	866775.SAMN00100756	QMHE01000010	QMHE01000010_4	2 Bacteria	1239 Firmicutes	91061 Bacilli	186826 Lactobacillales	186827 Aerococcaceae	1375 Aerococcus	specI_v3_03199	24.9136	43012
GCA_003286725.1_ASM328672v1_genomic.gbff.gz:QMHE01000010_5	95.8	866775.SAMN00100756	QMHE01000010	QMHE01000010_5	2 Bacteria	1239 Firmicutes	91061 Bacilli	186826 Lactobacillales	186827 Aerococcaceae	1375 Aerococcus	specI_v3_03199	24.9136	43012
GCA_003286725.1_ASM328672v1_genomic.gbff.gz:QMHE01000010_6	98.8	866775.SAMN00100756	QMHE01000010	QMHE01000010_6	2 Bacteria	1239 Firmicutes	91061 Bacilli	186826 Lactobacillales	186827 Aerococcaceae	1375 Aerococcus	specI_v3_03199	24.9136	43012
GCA_003286725.1_ASM328672v1_genomic.gbff.gz:QMHE01000010_7	93	866775.SAMN00100756	QMHE01000010	QMHE01000010_7	2 Bacteria	1239 Firmicutes	91061 Bacilli	186826 Lactobacillales	186827 Aerococcaceae	1375 Aerococcus	specI_v3_03199	24.9136	43012
GCA_003286725.1_ASM328672v1_genomic.gbff.gz:QMHE01000010_8	97.4	866775.SAMN00100756	QMHE01000010	QMHE01000010_8	2 Bacteria	1239 Firmicutes	91061 Bacilli	186826 Lactobacillales	186827 Aerococcaceae	1375 Aerococcus	specI_v3_03199	24.9136	43012
GCA_003286725.1_ASM328672v1_genomic.gbff.gz:QMHE01000010_9	96.4	866775.SAMN00100756	QMHE01000010	QMHE01000010_9	2 Bacteria	1239 Firmicutes	91061 Bacilli	186826 Lactobacillales	186827 Aerococcaceae	1375 Aerococcus	specI_v3_03199	24.9136	43012
GCA_003286725.1_ASM328672v1_genomic.gbff.gz:QMHE01000010_10	96.6	866775.SAMN00100756	QMHE01000010	QMHE01000010_10	2 Bacteria	1239 Firmicutes	91061 Bacilli	186826 Lactobacillales	186827 Aerococcaceae	1375 Aerococcus	specI_v3_03199	24.9136	43012
GCA_003286725.1_ASM328672v1_genomic.gbff.gz:QMHE01000010_11	93.3	866775.SAMN00100756	QMHE01000010	QMHE01000010_11	2 Bacteria	1239 Firmicutes	91061 Bacilli	186826 Lactobacillales	186827 Aerococcaceae	1375 Aerococcus	specI_v3_03199	24.9136	43012
GCA_003286725.1_ASM328672v1_genomic.gbff.gz:QMHE01000010_12	95.7	866775.SAMN00100756	QMHE01000010	QMHE01000010_12	2 Bacteria	1239 Firmicutes	91061 Bacilli	186826 Lactobacillales	186827 Aerococcaceae	1375 Aerococcus	specI_v3_03199	24.9136	43012
GCA_003286725.1_ASM328672v1_genomic.gbff.gz:QMHE01000010_13	92.8	866775.SAMN00100756	QMHE01000010	QMHE01000010_13	2 Bacteria	1239 Firmicutes	91061 Bacilli	186826 Lactobacillales	186827 Aerococcaceae	1375 Aerococcus	specI_v3_03199	24.9136	43012
GCA_003286725.1_ASM328672v1_genomic.gbff.gz:QMHE01000010_14	95.8	866775.SAMN00100756	QMHE01000010	QMHE01000010_14	2 Bacteria	1239 Firmicutes	91061 Bacilli	186826 Lactobacillales	186827 Aerococcaceae	1375 Aerococcus	specI_v3_03199	24.9136	43012
GCA_003286725.1_ASM328672v1_genomic.gbff.gz:QMHE01000010_15	100	866775.SAMN00100756	QMHE01000010	QMHE01000010_15	2 Bacteria	1239 Firmicutes	91061 Bacilli	186826 Lactobacillales	186827 Aerococcaceae	1375 Aerococcus	specI_v3_03199	24.9136	43012
GCA_003286725.1_ASM328672v1_genomic.gbff.gz:QMHE01000010_16	96.5	866775.SAMN00100756	QMHE01000010	QMHE01000010_16	2 Bacteria	1239 Firmicutes	91061 Bacilli	186826 Lactobacillales	186827 Aerococcaceae	1375 Aerococcus	specI_v3_03199	24.9136	43012
GCA_003286725.1_ASM328672v1_genomic.gbff.gz:QMHE01000010_17	96	866775.SAMN00100756	QMHE01000010	QMHE01000010_17	2 Bacteria	1239 Firmicutes	91061 Bacilli	186826 Lactobacillales	186827 Aerococcaceae	1375 Aerococcus	specI_v3_03199	24.9136	43012
GCA_003286725.1_ASM328672v1_genomic.gbff.gz:QMHE01000010_18	96.7	866775.SAMN00100756	QMHE01000010	QMHE01000010_18	2 Bacteria	1239 Firmicutes	91061 Bacilli	186826 Lactobacillales	186827 Aerococcaceae	1375 Aerococcus	specI_v3_03199	24.9136	43012
GCA_003286725.1_ASM328672v1_genomic.gbff.gz:QMHE01000010_19	96.3	866775.SAMN00100756	QMHE01000010	QMHE01000010_19	2 Bacteria	1239 Firmicutes	91061 Bacilli	186826 Lactobacillales	186827 Aerococcaceae	1375 Aerococcus	specI_v3_03199	24.9136	43012
GCA_003286725.1_ASM328672v1_genomic.gbff.gz:QMHE01000010_20	96.4	866775.SAMN00100756	QMHE01000010	QMHE01000010_20	2 Bacteria	1239 Firmicutes	91061 Bacilli	186826 Lactobacillales	186827 Aerococcaceae	1375 Aerococcus	specI_v3_03199	24.9136	43012
GCA_003286725.1_ASM328672v1_genomic.gbff.gz:QMHE01000010_21	96.7	866775.SAMN00100756	QMHE01000010	QMHE01000010_21	2 Bacteria	1239 Firmicutes	91061 Bacilli	186826 Lactobacillales	186827 Aerococcaceae	1375 Aerococcus	specI_v3_03199	24.9136	43012
GCA_003286725.1_ASM328672v1_genomic.gbff.gz:QMHE01000010_22	92.7	866775.SAMN00100756	QMHE01000010	QMHE01000010_22	2 Bacteria	1239 Firmicutes	91061 Bacilli	186826 Lactobacillales	186827 Aerococcaceae	1375 Aerococcus	specI_v3_03199	24.9136	43012
GCA_003286725.1_ASM328672v1_genomic.gbff.gz:QMHE01000010_23	96.1	866775.SAMN00100756	QMHE01000010	QMHE01000010_23	2 Bacteria	1239 Firmicutes	91061 Bacilli	186826 Lactobacillales	186827 Aerococcaceae	1375 Aerococcus	specI_v3_03199	24.9136	43012
GCA_003286725.1_ASM328672v1_genomic.gbff.gz:QMHE01000010_24	93.4	866775.SAMN00100756	QMHE01000010	QMHE01000010_24	2 Bacteria	1239 Firmicutes	91061 Bacilli	186826 Lactobacillales	186827 Aerococcaceae	1375 Aerococcus	specI_v3_03199	24.9136	43012
GCA_003286725.1_ASM328672v1_genomic.gbff.gz:QMHE01000010_25	97.7	866775.SAMN00100756	QMHE01000010	QMHE01000010_25	2 Bacteria	1239 Firmicutes	91061 Bacilli	186826 Lactobacillales	186827 Aerococcaceae	1375 Aerococcus	specI_v3_03199	24.9136	43012
GCA_003286725.1_ASM328672v1_genomic.gbff.gz:QMHE01000010_26	99.6	866775.SAMN00100756	QMHE01000010	QMHE01000010_26	2 Bacteria	1239 Firmicutes	91061 Bacilli	186826 Lactobacillales	186827 Aerococcaceae	1375 Aerococcus	specI_v3_03199	24.9136	43012
GCA_003286725.1_ASM328672v1_genomic.gbff.gz:QMHE01000010_27	97.6	866775.SAMN00100756	QMHE01000010	QMHE01000010_27	2 Bacteria	1239 Firmicutes	91061 Bacilli	186826 Lactobacillales	186827 Aerococcaceae	1375 Aerococcus	specI_v3_03199	24.9136	43012
GCA_003286725.1_ASM328672v1_genomic.gbff.gz:QMHE01000010_28	97.3	866775.SAMN00100756	QMHE01000010	QMHE01000010_28	2 Bacteria	1239 Firmicutes	91061 Bacilli	186826 Lactobacillales	186827 Aerococcaceae	1375 Aerococcus	specI_v3_03199	24.9136	43012
GCA_003286725.1_ASM328672v1_genomic.gbff.gz:QMHE01000010_29	93.9	866775.SAMN00100756	QMHE01000010	QMHE01000010_29	2 Bacteria	1239 Firmicutes	91061 Bacilli	186826 Lactobacillales	186827 Aerococcaceae	1375 Aerococcus	specI_v3_03199	24.9136	43012
GCA_003286725.1_ASM328672v1_genomic.gbff.gz:QMHE01000010_30	99.7	866775.SAMN00100756	QMHE01000010	QMHE01000010_30	2 Bacteria	1239 Firmicutes	91061 Bacilli	186826 Lactobacillales	186827 Aerococcaceae	1375 Aerococcus	specI_v3_03199	24.9136	43012
GCA_003286725.1_ASM328672v1_genomic.gbff.gz:QMHE01000010_31	97	866775.SAMN00100756	QMHE01000010	QMHE01000010_31	2 Bacteria	1239 Firmicutes	91061 Bacilli	186826 Lactobacillales	186827 Aerococcaceae	1375 Aerococcus	specI_v3_03199	24.9136	43012
GCA_003286725.1_ASM328672v1_genomic.gbff.gz:QMHE01000010_32	98.6	866775.SAMN00100756	QMHE01000010	QMHE01000010_32	2 Bacteria	1239 Firmicutes	91061 Bacilli	186826 Lactobacillales	186827 Aerococcaceae	1375 Aerococcus	specI_v3_03199	24.9136	43012
GCA_003286725.1_ASM328672v1_genomic.gbff.gz:QMHE01000010_33	99	866775.SAMN00100756	QMHE01000010	QMHE01000010_33	2 Bacteria	1239 Firmicutes	91061 Bacilli	186826 Lactobacillales	186827 Aerococcaceae	1375 Aerococcus	specI_v3_03199	24.9136	43012
GCA_003286725.1_ASM328672v1_genomic.gbff.gz:QMHE01000010_34	99.1	866775.SAMN00100756	QMHE01000010	QMHE01000010_34	2 Bacteria	1239 Firmicutes	91061 Bacilli	186826 Lactobacillales	186827 Aerococcaceae	1375 Aerococcus	specI_v3_03199	24.9136	43012
GCA_003286725.1_ASM328672v1_genomic.gbff.gz:QMHE01000010_35	100	866775.SAMN00100756	QMHE01000010	QMHE01000010_35	2 Bacteria	1239 Firmicutes	91061 Bacilli	186826 Lactobacillales	186827 Aerococcaceae	1375 Aerococcus	specI_v3_03199	24.9136	43012
GCA_003286725.1_ASM328672v1_genomic.gbff.gz:QMHE01000010_36	97.2	866775.SAMN00100756	QMHE01000010	QMHE01000010_36	2 Bacteria	1239 Firmicutes	91061 Bacilli	186826 Lactobacillales	186827 Aerococcaceae	1375 Aerococcus	specI_v3_03199	24.9136	43012
GCA_003286725.1_ASM328672v1_genomic.gbff.gz:QMHE01000001_1	98.4	866775.SAMN00100756	QMHE01000001	QMHE01000001_1	2 Bacteria	1239 Firmicutes	91061 Bacilli	186826 Lactobacillales	186827 Aerococcaceae	1375 Aerococcus	specI_v3_03199	26.313	750466
GCA_003286725.1_ASM328672v1_genomic.gbff.gz:QMHE01000001_2	100	866775.SAMN00100756	QMHE01000001	QMHE01000001_2	2 Bacteria	1239 Firmicutes	91061 Bacilli	186826 Lactobacillales	186827 Aerococcaceae	1375 Aerococcus	specI_v3_03199	26.313	750466
GCA_003286725.1_ASM328672v1_genomic.gbff.gz:QMHE01000001_3	93	866775.SAMN00100756	QMHE01000001	QMHE01000001_3	2 Bacteria	1239 Firmicutes	91061 Bacilli	186826 Lactobacillales	186827 Aerococcaceae	1375 Aerococcus	specI_v3_03199	26.313	750466
GCA_003286725.1_ASM328672v1_genomic.gbff.gz:QMHE01000001_4	97.9	866775.SAMN00100756	QMHE01000001	QMHE01000001_4	2 Bacteria	1239 Firmicutes	91061 Bacilli	186826 Lactobacillales	186827 Aerococcaceae	1375 Aerococcus	specI_v3_03199	26.313	750466
GCA_003286725.1_ASM328672v1_genomic.gbff.gz:QMHE01000001_6	99.8	866775.SAMN00100756	QMHE01000001	QMHE01000001_6	2 Bacteria	1239 Firmicutes	91061 Bacilli	186826 Lactobacillales	186827 Aerococcaceae	1375 Aerococcus	specI_v3_03199	26.313	750466
GCA_003286725.1_ASM328672v1_genomic.gbff.gz:QMHE01000001_7	99.7	866775.SAMN00100756	QMHE01000001	QMHE01000001_7	2 Bacteria	1239 Firmicutes	91061 Bacilli	186826 Lactobacillales	186827 Aerococcaceae	1375 Aerococcus	specI_v3_03199	26.313	750466
GCA_003286725.1_ASM328672v1_genomic.gbff.gz:QMHE01000001_8	99.3	866775.SAMN00100756	QMHE01000001	QMHE01000001_8	2 Bacteria	1239 Firmicutes	91061 Bacilli	186826 Lactobacillales	186827 Aerococcaceae	1375 Aerococcus	specI_v3_03199	26.313	750466
GCA_003286725.1_ASM328672v1_genomic.gbff.gz:QMHE01000001_9	99.5	866775.SAMN00100756	QMHE01000001	QMHE01000001_9	2 Bacteria	1239 Firmicutes	91061 Bacilli	186826 Lactobacillales	186827 Aerococcaceae	1375 Aerococcus	specI_v3_03199	26.313	750466
GCA_003286725.1_ASM328672v1_genomic.gbff.gz:QMHE01000001_10	97.6	866775.SAMN00100756	QMHE01000001	QMHE01000001_10	2 Bacteria	1239 Firmicutes	91061 Bacilli	186826 Lactobacillales	186827 Aerococcaceae	1375 Aerococcus	specI_v3_03199	26.313	750466
GCA_003286725.1_ASM328672v1_genomic.gbff.gz:QMHE01000001_11	99.6	866775.SAMN00100756	QMHE01000001	QMHE01000001_11	2 Bacteria	1239 Firmicutes	91061 Bacilli	186826 Lactobacillales	186827 Aerococcaceae	1375 Aerococcus	specI_v3_03199	26.313	750466
GCA_003286725.1_ASM328672v1_genomic.gbff.gz:QMHE01000001_13	94.4	866775.SAMN00100756	QMHE01000001	QMHE01000001_13	2 Bacteria	1239 Firmicutes	91061 Bacilli	186826 Lactobacillales	186827 Aerococcaceae	1375 Aerococcus	specI_v3_03199	26.313	750466
GCA_003286725.1_ASM328672v1_genomic.gbff.gz:QMHE01000001_14	99.5	866775.SAMN00100756	QMHE01000001	QMHE01000001_14	2 Bacteria	1239 Firmicutes	91061 Bacilli	186826 Lactobacillales	186827 Aerococcaceae	1375 Aerococcus	specI_v3_03199	26.313	750466
GCA_003286725.1_ASM328672v1_genomic.gbff.gz:QMHE01000001_15	94.2	866775.SAMN00100756	QMHE01000001	QMHE01000001_15	2 Bacteria	1239 Firmicutes	91061 Bacilli	186826 Lactobacillales	186827 Aerococcaceae	1375 Aerococcus	specI_v3_03199	26.313	750466
GCA_003286725.1_ASM328672v1_genomic.gbff.gz:QMHE01000001_16	93	866775.SAMN00100756	QMHE01000001	QMHE01000001_16	2 Bacteria	1239 Firmicutes	91061 Bacilli	186826 Lactobacillales	186827 Aerococcaceae	1375 Aerococcus	specI_v3_03199	26.313	750466
GCA_003286725.1_ASM328672v1_genomic.gbff.gz:QMHE01000001_17	96.7	866775.SAMN00100756	QMHE01000001	QMHE01000001_17	2 Bacteria	1239 Firmicutes	91061 Bacilli	186826 Lactobacillales	186827 Aerococcaceae	1375 Aerococcus	specI_v3_03199	26.313	750466
GCA_003286725.1_ASM328672v1_genomic.gbff.gz:QMHE01000001_18	95.9	866775.SAMN00100756	QMHE01000001	QMHE01000001_18	2 Bacteria	1239 Firmicutes	91061 Bacilli	186826 Lactobacillales	186827 Aerococcaceae	1375 Aerococcus	specI_v3_03199	26.313	750466
GCA_003286725.1_ASM328672v1_genomic.gbff.gz:QMHE01000001_19	98.9	866775.SAMN00100756	QMHE01000001	QMHE01000001_19	2 Bacteria	1239 Firmicutes	91061 Bacilli	186826 Lactobacillales	186827 Aerococcaceae	1375 Aerococcus	specI_v3_03199	26.313	750466
GCA_003286725.1_ASM328672v1_genomic.gbff.gz:QMHE01000001_20	96.7	866775.SAMN00100756	QMHE01000001	QMHE01000001_20	2 Bacteria	1239 Firmicutes	91061 Bacilli	186826 Lactobacillales	186827 Aerococcaceae	1375 Aerococcus	specI_v3_03199	26.313	750466
GCA_003286725.1_ASM328672v1_genomic.gbff.gz:QMHE01000001_21	88.5	866775.SAMN00100756	QMHE01000001	QMHE01000001_21	2 Bacteria	1239 Firmicutes	91061 Bacilli	186826 Lactobacillales	186827 Aerococcaceae	1375 Aerococcus	specI_v3_03199	26.313	750466
GCA_003286725.1_ASM328672v1_genomic.gbff.gz:QMHE01000001_22	98.7	866775.SAMN00100756	QMHE01000001	QMHE01000001_22	2 Bacteria	1239 Firmicutes	91061 Bacilli	186826 Lactobacillales	186827 Aerococcaceae	1375 Aerococcus	specI_v3_03199	26.313	750466
GCA_003286725.1_ASM328672v1_genomic.gbff.gz:QMHE01000001_23	92.2	866775.SAMN00100756	QMHE01000001	QMHE01000001_23	2 Bacteria	1239 Firmicutes	91061 Bacilli	186826 Lactobacillales	186827 Aerococcaceae	1375 Aerococcus	specI_v3_03199	26.313	750466
GCA_003286725.1_ASM328672v1_genomic.gbff.gz:QMHE01000001_24	94.6	866775.SAMN00100756	QMHE01000001	QMHE01000001_24	2 Bacteria	1239 Firmicutes	91061 Bacilli	186826 Lactobacillales	186827 Aerococcaceae	1375 Aerococcus	specI_v3_03199	26.313	750466
GCA_003286725.1_ASM328672v1_genomic.gbff.gz:QMHE01000001_25	98.2	866775.SAMN00100756	QMHE01000001	QMHE01000001_25	2 Bacteria	1239 Firmicutes	91061 Bacilli	186826 Lactobacillales	186827 Aerococcaceae	1375 Aerococcus	specI_v3_03199	26.313	750466
GCA_003286725.1_ASM328672v1_genomic.gbff.gz:QMHE01000001_26	99.2	866775.SAMN00100756	QMHE01000001	QMHE01000001_26	2 Bacteria	1239 Firmicutes	91061 Bacilli	186826 Lactobacillales	186827 Aerococcaceae	1375 Aerococcus	specI_v3_03199	26.313	750466
GCA_003286725.1_ASM328672v1_genomic.gbff.gz:QMHE01000001_27	99.3	866775.SAMN00100756	QMHE01000001	QMHE01000001_27	2 Bacteria	1239 Firmicutes	91061 Bacilli	186826 Lactobacillales	186827 Aerococcaceae	1375 Aerococcus	specI_v3_03199	26.313	750466
GCA_003286725.1_ASM328672v1_genomic.gbff.gz:QMHE01000001_28	95.5	866775.SAMN00100756	QMHE01000001	QMHE01000001_28	2 Bacteria	1239 Firmicutes	91061 Bacilli	186826 Lactobacillales	186827 Aerococcaceae	1375 Aerococcus	specI_v3_03199	26.313	750466
GCA_003286725.1_ASM328672v1_genomic.gbff.gz:QMHE01000001_29	96.9	866775.SAMN00100756	QMHE01000001	QMHE01000001_29	2 Bacteria	1239 Firmicutes	91061 Bacilli	186826 Lactobacillales	186827 Aerococcaceae	1375 Aerococcus	specI_v3_03199	26.313	750466
GCA_003286725.1_ASM328672v1_genomic.gbff.gz:QMHE01000001_30	96.6	866775.SAMN00100756	QMHE01000001	QMHE01000001_30	2 Bacteria	1239 Firmicutes	91061 Bacilli	186826 Lactobacillales	186827 Aerococcaceae	1375 Aerococcus	specI_v3_03199	26.313	750466
GCA_003286725.1_ASM328672v1_genomic.gbff.gz:QMHE01000001_32	94.3	866775.SAMN00100756	QMHE01000001	QMHE01000001_32	2 Bacteria	1239 Firmicutes	91061 Bacilli	186826 Lactobacillales	186827 Aerococcaceae	1375 Aerococcus	specI_v3_03199	26.313	750466
GCA_003286725.1_ASM328672v1_genomic.gbff.gz:QMHE01000001_33	93.7	866775.SAMN00100756	QMHE01000001	QMHE01000001_33	2 Bacteria	1239 Firmicutes	91061 Bacilli	186826 Lactobacillales	186827 Aerococcaceae	1375 Aerococcus	specI_v3_03199	26.313	750466
GCA_003286725.1_ASM328672v1_genomic.gbff.gz:QMHE01000001_34	95.9	866775.SAMN00100756	QMHE01000001	QMHE01000001_34	2 Bacteria	1239 Firmicutes	91061 Bacilli	186826 Lactobacillales	186827 Aerococcaceae	1375 Aerococcus	specI_v3_03199	26.313	750466
GCA_003286725.1_ASM328672v1_genomic.gbff.gz:QMHE01000001_35	97.7	866775.SAMN00100756	QMHE01000001	QMHE01000001_35	2 Bacteria	1239 Firmicutes	91061 Bacilli	186826 Lactobacillales	186827 Aerococcaceae	1375 Aerococcus	specI_v3_03199	26.313	750466
GCA_003286725.1_ASM328672v1_genomic.gbff.gz:QMHE01000001_36	94.6	866775.SAMN00100756	QMHE01000001	QMHE01000001_36	2 Bacteria	1239 Firmicutes	91061 Bacilli	186826 Lactobacillales	186827 Aerococcaceae	1375 Aerococcus	specI_v3_03199	26.313	750466
GCA_003286725.1_ASM328672v1_genomic.gbff.gz:QMHE01000001_37	93.4	866775.SAMN00100756	QMHE01000001	QMHE01000001_37	2 Bacteria	1239 Firmicutes	91061 Bacilli	186826 Lactobacillales	186827 Aerococcaceae	1375 Aerococcus	specI_v3_03199	26.313	750466
GCA_003286725.1_ASM328672v1_genomic.gbff.gz:QMHE01000001_38	94.4	866775.SAMN00100756	QMHE01000001	QMHE01000001_38	2 Bacteria	1239 Firmicutes	91061 Bacilli	186826 Lactobacillales	186827 Aerococcaceae	1375 Aerococcus	specI_v3_03199	26.313	750466
GCA_003286725.1_ASM328672v1_genomic.gbff.gz:QMHE01000001_39	97	866775.SAMN00100756	QMHE01000001	QMHE01000001_39	2 Bacteria	1239 Firmicutes	91061 Bacilli	186826 Lactobacillales	186827 Aerococcaceae	1375 Aerococcus	specI_v3_03199	26.313	750466
GCA_003286725.1_ASM328672v1_genomic.gbff.gz:QMHE01000001_40	99.4	866775.SAMN00100756	QMHE01000001	QMHE01000001_40	2 Bacteria	1239 Firmicutes	91061 Bacilli	186826 Lactobacillales	186827 Aerococcaceae	1375 Aerococcus	specI_v3_03199	26.313	750466
GCA_003286725.1_ASM328672v1_genomic.gbff.gz:QMHE01000001_41	98.5	866775.SAMN00100756	QMHE01000001	QMHE01000001_41	2 Bacteria	1239 Firmicutes	91061 Bacilli	186826 Lactobacillales	186827 Aerococcaceae	1375 Aerococcus	specI_v3_03199	26.313	750466
GCA_003286725.1_ASM328672v1_genomic.gbff.gz:QMHE01000001_43	94.2	866775.SAMN00100756	QMHE01000001	QMHE01000001_43	2 Bacteria	1239 Firmicutes	91061 Bacilli	186826 Lactobacillales	186827 Aerococcaceae	1375 Aerococcus	specI_v3_03199	26.313	750466
GCA_003286725.1_ASM328672v1_genomic.gbff.gz:QMHE01000001_44	95.9	866775.SAMN00100756	QMHE01000001	QMHE01000001_44	2 Bacteria	1239 Firmicutes	91061 Bacilli	186826 Lactobacillales	186827 Aerococcaceae	1375 Aerococcus	specI_v3_03199	26.313	750466
GCA_003286725.1_ASM328672v1_genomic.gbff.gz:QMHE01000001_45	97.8	866775.SAMN00100756	QMHE01000001	QMHE01000001_45	2 Bacteria	1239 Firmicutes	91061 Bacilli	186826 Lactobacillales	186827 Aerococcaceae	1375 Aerococcus	specI_v3_03199	26.313	750466
GCA_003286725.1_ASM328672v1_genomic.gbff.gz:QMHE01000001_46	97.4	866775.SAMN00100756	QMHE01000001	QMHE01000001_46	2 Bacteria	1239 Firmicutes	91061 Bacilli	186826 Lactobacillales	186827 Aerococcaceae	1375 Aerococcus	specI_v3_03199	26.313	750466
GCA_003286725.1_ASM328672v1_genomic.gbff.gz:QMHE01000001_47	94.5	866775.SAMN00100756	QMHE01000001	QMHE01000001_47	2 Bacteria	1239 Firmicutes	91061 Bacilli	186826 Lactobacillales	186827 Aerococcaceae	1375 Aerococcus	specI_v3_03199	26.313	750466
GCA_003286725.1_ASM328672v1_genomic.gbff.gz:QMHE01000001_48	90.5	866775.SAMN00100756	QMHE01000001	QMHE01000001_48	2 Bacteria	1239 Firmicutes	91061 Bacilli	186826 Lactobacillales	186827 Aerococcaceae	1375 Aerococcus	specI_v3_03199	26.313	750466
GCA_003286725.1_ASM328672v1_genomic.gbff.gz:QMHE01000001_49	96.9	866775.SAMN00100756	QMHE01000001	QMHE01000001_49	2 Bacteria	1239 Firmicutes	91061 Bacilli	186826 Lactobacillales	186827 Aerococcaceae	1375 Aerococcus	specI_v3_03199	26.313	750466
GCA_003286725.1_ASM328672v1_genomic.gbff.gz:QMHE01000001_50	93.5	866775.SAMN00100756	QMHE01000001	QMHE01000001_50	2 Bacteria	1239 Firmicutes	91061 Bacilli	186826 Lactobacillales	186827 Aerococcaceae	1375 Aerococcus	specI_v3_03199	26.313	750466
GCA_003286725.1_ASM328672v1_genomic.gbff.gz:QMHE01000001_51	89.4	866775.SAMN00100756	QMHE01000001	QMHE01000001_51	2 Bacteria	1239 Firmicutes	91061 Bacilli	186826 Lactobacillales	186827 Aerococcaceae	1375 Aerococcus	specI_v3_03199	26.313	750466
GCA_003286725.1_ASM328672v1_genomic.gbff.gz:QMHE01000001_52	97.2	866775.SAMN00100756	QMHE01000001	QMHE01000001_52	2 Bacteria	1239 Firmicutes	91061 Bacilli	186826 Lactobacillales	186827 Aerococcaceae	1375 Aerococcus	specI_v3_03199	26.313	750466
GCA_003286725.1_ASM328672v1_genomic.gbff.gz:QMHE01000001_53	85.9	866775.SAMN00100756	QMHE01000001	QMHE01000001_53	2 Bacteria	1239 Firmicutes	91061 Bacilli	186826 Lactobacillales	186827 Aerococcaceae	1375 Aerococcus	specI_v3_03199	26.313	750466
GCA_003286725.1_ASM328672v1_genomic.gbff.gz:QMHE01000001_57	96.7	866775.SAMN00100756	QMHE01000001	QMHE01000001_57	2 Bacteria	1239 Firmicutes	91061 Bacilli	186826 Lactobacillales	186827 Aerococcaceae	1375 Aerococcus	specI_v3_03199	26.313	750466
GCA_003286725.1_ASM328672v1_genomic.gbff.gz:QMHE01000001_58	91.3	866775.SAMN00100756	QMHE01000001	QMHE01000001_58	2 Bacteria	1239 Firmicutes	91061 Bacilli	186826 Lactobacillales	186827 Aerococcaceae	1375 Aerococcus	specI_v3_03199	26.313	750466
GCA_003286725.1_ASM328672v1_genomic.gbff.gz:QMHE01000001_59	95.4	866775.SAMN00100756	QMHE01000001	QMHE01000001_59	2 Bacteria	1239 Firmicutes	91061 Bacilli	186826 Lactobacillales	186827 Aerococcaceae	1375 Aerococcus	specI_v3_03199	26.313	750466
GCA_003286725.1_ASM328672v1_genomic.gbff.gz:QMHE01000001_61	90.7	866775.SAMN00100756	QMHE01000001	QMHE01000001_61	2 Bacteria	1239 Firmicutes	91061 Bacilli	186826 Lactobacillales	186827 Aerococcaceae	1375 Aerococcus	specI_v3_03199	26.313	750466
GCA_003286725.1_ASM328672v1_genomic.gbff.gz:QMHE01000001_62	83.6	866775.SAMN00100756	QMHE01000001	QMHE01000001_62	2 Bacteria	1239 Firmicutes	91061 Bacilli	186826 Lactobacillales	186827 Aerococcaceae	1375 Aerococcus	specI_v3_03199	26.313	750466
GCA_003286725.1_ASM328672v1_genomic.gbff.gz:QMHE01000001_63	88.9	866775.SAMN00100756	QMHE01000001	QMHE01000001_63	2 Bacteria	1239 Firmicutes	91061 Bacilli	186826 Lactobacillales	186827 Aerococcaceae	1375 Aerococcus	specI_v3_03199	26.313	750466
GCA_003286725.1_ASM328672v1_genomic.gbff.gz:QMHE01000001_64	77.1	866775.SAMN00100756	QMHE01000001	QMHE01000001_64	2 Bacteria	1239 Firmicutes	91061 Bacilli	186826 Lactobacillales	186827 Aerococcaceae	1375 Aerococcus	specI_v3_03199	26.313	750466
GCA_003286725.1_ASM328672v1_genomic.gbff.gz:QMHE01000001_65	95.1	866775.SAMN00100756	QMHE01000001	QMHE01000001_65	2 Bacteria	1239 Firmicutes	91061 Bacilli	186826 Lactobacillales	186827 Aerococcaceae	1375 Aerococcus	specI_v3_03199	26.313	750466
GCA_003286725.1_ASM328672v1_genomic.gbff.gz:QMHE01000001_66	93.8	866775.SAMN00100756	QMHE01000001	QMHE01000001_66	2 Bacteria	1239 Firmicutes	91061 Bacilli	186826 Lactobacillales	186827 Aerococcaceae	1375 Aerococcus	specI_v3_03199	26.313	750466
GCA_003286725.1_ASM328672v1_genomic.gbff.gz:QMHE01000001_77	87.1	866775.SAMN00100756	QMHE01000001	QMHE01000001_77	2 Bacteria	1239 Firmicutes	91061 Bacilli	186826 Lactobacillales	186827 Aerococcaceae	1375 Aerococcus	specI_v3_03199	26.313	750466
GCA_003286725.1_ASM328672v1_genomic.gbff.gz:QMHE01000001_79	96.3	866775.SAMN00100756	QMHE01000001	QMHE01000001_79	2 Bacteria	1239 Firmicutes	91061 Bacilli	186826 Lactobacillales	186827 Aerococcaceae	1375 Aerococcus	specI_v3_03199	26.313	750466
GCA_003286725.1_ASM328672v1_genomic.gbff.gz:QMHE01000001_80	95.9	866775.SAMN00100756	QMHE01000001	QMHE01000001_80	2 Bacteria	1239 Firmicutes	91061 Bacilli	186826 Lactobacillales	186827 Aerococcaceae	1375 Aerococcus	specI_v3_03199	26.313	750466
GCA_003286725.1_ASM328672v1_genomic.gbff.gz:QMHE01000001_81	88.9	866775.SAMN00100756	QMHE01000001	QMHE01000001_81	2 Bacteria	1239 Firmicutes	91061 Bacilli	186826 Lactobacillales	186827 Aerococcaceae	1375 Aerococcus	specI_v3_03199	26.313	750466
GCA_003286725.1_ASM328672v1_genomic.gbff.gz:QMHE01000001_82	82.8	866775.SAMN00100756	QMHE01000001	QMHE01000001_82	2 Bacteria	1239 Firmicutes	91061 Bacilli	186826 Lactobacillales	186827 Aerococcaceae	1375 Aerococcus	specI_v3_03199	26.313	750466
GCA_003286725.1_ASM328672v1_genomic.gbff.gz:QMHE01000001_83	94.8	866775.SAMN00100756	QMHE01000001	QMHE01000001_83	2 Bacteria	1239 Firmicutes	91061 Bacilli	186826 Lactobacillales	186827 Aerococcaceae	1375 Aerococcus	specI_v3_03199	26.313	750466
GCA_003286725.1_ASM328672v1_genomic.gbff.gz:QMHE01000001_84	88.7	866775.SAMN00100756	QMHE01000001	QMHE01000001_84	2 Bacteria	1239 Firmicutes	91061 Bacilli	186826 Lactobacillales	186827 Aerococcaceae	1375 Aerococcus	specI_v3_03199	26.313	750466
GCA_003286725.1_ASM328672v1_genomic.gbff.gz:QMHE01000001_85	95.2	866775.SAMN00100756	QMHE01000001	QMHE01000001_85	2 Bacteria	1239 Firmicutes	91061 Bacilli	186826 Lactobacillales	186827 Aerococcaceae	1375 Aerococcus	specI_v3_03199	26.313	750466
GCA_003286725.1_ASM328672v1_genomic.gbff.gz:QMHE01000001_86	80.7	866775.SAMN00100756	QMHE01000001	QMHE01000001_86	2 Bacteria	1239 Firmicutes	91061 Bacilli	186826 Lactobacillales	186827 Aerococcaceae	1375 Aerococcus	specI_v3_03199	26.313	750466
GCA_003286725.1_ASM328672v1_genomic.gbff.gz:QMHE01000001_87	80.1	866775.SAMN00100756	QMHE01000001	QMHE01000001_87	2 Bacteria	1239 Firmicutes	91061 Bacilli	186826 Lactobacillales	186827 Aerococcaceae	1375 Aerococcus	specI_v3_03199	26.313	750466
GCA_003286725.1_ASM328672v1_genomic.gbff.gz:QMHE01000001_88	89.6	866775.SAMN00100756	QMHE01000001	QMHE01000001_88	2 Bacteria	1239 Firmicutes	91061 Bacilli	186826 Lactobacillales	186827 Aerococcaceae	1375 Aerococcus	specI_v3_03199	26.313	750466
GCA_003286725.1_ASM328672v1_genomic.gbff.gz:QMHE01000001_89	73.8	866775.SAMN00100756	QMHE01000001	QMHE01000001_89	2 Bacteria	1239 Firmicutes	91061 Bacilli	186826 Lactobacillales	186827 Aerococcaceae	1375 Aerococcus	specI_v3_03199	26.313	750466
GCA_003286725.1_ASM328672v1_genomic.gbff.gz:QMHE01000001_90	96.9	866775.SAMN00100756	QMHE01000001	QMHE01000001_90	2 Bacteria	1239 Firmicutes	91061 Bacilli	186826 Lactobacillales	186827 Aerococcaceae	1375 Aerococcus	specI_v3_03199	26.313	750466
GCA_003286725.1_ASM328672v1_genomic.gbff.gz:QMHE01000001_91	91.8	866775.SAMN00100756	QMHE01000001	QMHE01000001_91	2 Bacteria	1239 Firmicutes	91061 Bacilli	186826 Lactobacillales	186827 Aerococcaceae	1375 Aerococcus	specI_v3_03199	26.313	750466
GCA_003286725.1_ASM328672v1_genomic.gbff.gz:QMHE01000001_93	93	866775.SAMN00100756	QMHE01000001	QMHE01000001_93	2 Bacteria	1239 Firmicutes	91061 Bacilli	186826 Lactobacillales	186827 Aerococcaceae	1375 Aerococcus	specI_v3_03199	26.313	750466
GCA_003286725.1_ASM328672v1_genomic.gbff.gz:QMHE01000001_94	98.2	866775.SAMN00100756	QMHE01000001	QMHE01000001_94	2 Bacteria	1239 Firmicutes	91061 Bacilli	186826 Lactobacillales	186827 Aerococcaceae	1375 Aerococcus	specI_v3_03199	26.313	750466
GCA_003286725.1_ASM328672v1_genomic.gbff.gz:QMHE01000001_96	89.8	866775.SAMN00100756	QMHE01000001	QMHE01000001_96	2 Bacteria	1239 Firmicutes	91061 Bacilli	186826 Lactobacillales	186827 Aerococcaceae	1375 Aerococcus	specI_v3_03199	26.313	750466
GCA_003286725.1_ASM328672v1_genomic.gbff.gz:QMHE01000001_97	93.1	866775.SAMN00100756	QMHE01000001	QMHE01000001_97	2 Bacteria	1239 Firmicutes	91061 Bacilli	186826 Lactobacillales	186827 Aerococcaceae	1375 Aerococcus	specI_v3_03199	26.313	750466
GCA_003286725.1_ASM328672v1_genomic.gbff.gz:QMHE01000001_98	91.7	866775.SAMN00100756	QMHE01000001	QMHE01000001_98	2 Bacteria	1239 Firmicutes	91061 Bacilli	186826 Lactobacillales	186827 Aerococcaceae	1375 Aerococcus	specI_v3_03199	26.313	750466
GCA_003286725.1_ASM328672v1_genomic.gbff.gz:QMHE01000001_99	80.5	866775.SAMN00100756	QMHE01000001	QMHE01000001_99	2 Bacteria	1239 Firmicutes	91061 Bacilli	186826 Lactobacillales	186827 Aerococcaceae	1375 Aerococcus	specI_v3_03199	26.313	750466
GCA_003286725.1_ASM328672v1_genomic.gbff.gz:QMHE01000001_100	94	866775.SAMN00100756	QMHE01000001	QMHE01000001_100	2 Bacteria	1239 Firmicutes	91061 Bacilli	186826 Lactobacillales	186827 Aerococcaceae	1375 Aerococcus	specI_v3_03199	26.313	750466
GCA_003286725.1_ASM328672v1_genomic.gbff.gz:QMHE01000001_101	81.8	866775.SAMN00100756	QMHE01000001	QMHE01000001_101	2 Bacteria	1239 Firmicutes	91061 Bacilli	186826 Lactobacillales	186827 Aerococcaceae	1375 Aerococcus	specI_v3_03199	26.313	750466
GCA_003286725.1_ASM328672v1_genomic.gbff.gz:QMHE01000001_103	99.2	866775.SAMN00100756	QMHE01000001	QMHE01000001_103	2 Bacteria	1239 Firmicutes	91061 Bacilli	186826 Lactobacillales	186827 Aerococcaceae	1375 Aerococcus	specI_v3_03199	26.313	750466
GCA_003286725.1_ASM328672v1_genomic.gbff.gz:QMHE01000001_104	99.3	866775.SAMN00100756	QMHE01000001	QMHE01000001_104	2 Bacteria	1239 Firmicutes	91061 Bacilli	186826 Lactobacillales	186827 Aerococcaceae	1375 Aerococcus	specI_v3_03199	26.313	750466
GCA_003286725.1_ASM328672v1_genomic.gbff.gz:QMHE01000001_105	97	866775.SAMN00100756	QMHE01000001	QMHE01000001_105	2 Bacteria	1239 Firmicutes	91061 Bacilli	186826 Lactobacillales	186827 Aerococcaceae	1375 Aerococcus	specI_v3_03199	26.313	750466
GCA_003286725.1_ASM328672v1_genomic.gbff.gz:QMHE01000001_106	88	866775.SAMN00100756	QMHE01000001	QMHE01000001_106	2 Bacteria	1239 Firmicutes	91061 Bacilli	186826 Lactobacillales	186827 Aerococcaceae	1375 Aerococcus	specI_v3_03199	26.313	750466
GCA_003286725.1_ASM328672v1_genomic.gbff.gz:QMHE01000001_107	98	866775.SAMN00100756	QMHE01000001	QMHE01000001_107	2 Bacteria	1239 Firmicutes	91061 Bacilli	186826 Lactobacillales	186827 Aerococcaceae	1375 Aerococcus	specI_v3_03199	26.313	750466
GCA_003286725.1_ASM328672v1_genomic.gbff.gz:QMHE01000001_108	83.3	866775.SAMN00100756	QMHE01000001	QMHE01000001_108	2 Bacteria	1239 Firmicutes	91061 Bacilli	186826 Lactobacillales	186827 Aerococcaceae	1375 Aerococcus	specI_v3_03199	26.313	750466
GCA_003286725.1_ASM328672v1_genomic.gbff.gz:QMHE01000001_109	95.7	866775.SAMN00100756	QMHE01000001	QMHE01000001_109	2 Bacteria	1239 Firmicutes	91061 Bacilli	186826 Lactobacillales	186827 Aerococcaceae	1375 Aerococcus	specI_v3_03199	26.313	750466
GCA_003286725.1_ASM328672v1_genomic.gbff.gz:QMHE01000001_110	90	866775.SAMN00100756	QMHE01000001	QMHE01000001_110	2 Bacteria	1239 Firmicutes	91061 Bacilli	186826 Lactobacillales	186827 Aerococcaceae	1375 Aerococcus	specI_v3_03199	26.313	750466
GCA_003286725.1_ASM328672v1_genomic.gbff.gz:QMHE01000001_112	87.9	866775.SAMN00100756	QMHE01000001	QMHE01000001_112	2 Bacteria	1239 Firmicutes	91061 Bacilli	186826 Lactobacillales	186827 Aerococcaceae	1375 Aerococcus	specI_v3_03199	26.313	750466
GCA_003286725.1_ASM328672v1_genomic.gbff.gz:QMHE01000001_113	98.6	866775.SAMN00100756	QMHE01000001	QMHE01000001_113	2 Bacteria	1239 Firmicutes	91061 Bacilli	186826 Lactobacillales	186827 Aerococcaceae	1375 Aerococcus	specI_v3_03199	26.313	750466
GCA_003286725.1_ASM328672v1_genomic.gbff.gz:QMHE01000001_114	95.2	866775.SAMN00100756	QMHE01000001	QMHE01000001_114	2 Bacteria	1239 Firmicutes	91061 Bacilli	186826 Lactobacillales	186827 Aerococcaceae	1375 Aerococcus	specI_v3_03199	26.313	750466
GCA_003286725.1_ASM328672v1_genomic.gbff.gz:QMHE01000001_115	98.2	866775.SAMN00100756	QMHE01000001	QMHE01000001_115	2 Bacteria	1239 Firmicutes	91061 Bacilli	186826 Lactobacillales	186827 Aerococcaceae	1375 Aerococcus	specI_v3_03199	26.313	750466
GCA_003286725.1_ASM328672v1_genomic.gbff.gz:QMHE01000001_116	98.3	866775.SAMN00100756	QMHE01000001	QMHE01000001_116	2 Bacteria	1239 Firmicutes	91061 Bacilli	186826 Lactobacillales	186827 Aerococcaceae	1375 Aerococcus	specI_v3_03199	26.313	750466
GCA_003286725.1_ASM328672v1_genomic.gbff.gz:QMHE01000001_117	98.3	866775.SAMN00100756	QMHE01000001	QMHE01000001_117	2 Bacteria	1239 Firmicutes	91061 Bacilli	186826 Lactobacillales	186827 Aerococcaceae	1375 Aerococcus	specI_v3_03199	26.313	750466
GCA_003286725.1_ASM328672v1_genomic.gbff.gz:QMHE01000001_118	97	866775.SAMN00100756	QMHE01000001	QMHE01000001_118	2 Bacteria	1239 Firmicutes	91061 Bacilli	186826 Lactobacillales	186827 Aerococcaceae	1375 Aerococcus	specI_v3_03199	26.313	750466
GCA_003286725.1_ASM328672v1_genomic.gbff.gz:QMHE01000001_119	96.6	866775.SAMN00100756	QMHE01000001	QMHE01000001_119	2 Bacteria	1239 Firmicutes	91061 Bacilli	186826 Lactobacillales	186827 Aerococcaceae	1375 Aerococcus	specI_v3_03199	26.313	750466
GCA_003286725.1_ASM328672v1_genomic.gbff.gz:QMHE01000001_121	89.8	866775.SAMN00100756	QMHE01000001	QMHE01000001_121	2 Bacteria	1239 Firmicutes	91061 Bacilli	186826 Lactobacillales	186827 Aerococcaceae	1375 Aerococcus	specI_v3_03199	26.313	750466
GCA_003286725.1_ASM328672v1_genomic.gbff.gz:QMHE01000001_122	93.1	866775.SAMN00100756	QMHE01000001	QMHE01000001_122	2 Bacteria	1239 Firmicutes	91061 Bacilli	186826 Lactobacillales	186827 Aerococcaceae	1375 Aerococcus	specI_v3_03199	26.313	750466
GCA_003286725.1_ASM328672v1_genomic.gbff.gz:QMHE01000001_123	83.8	866775.SAMN00100756	QMHE01000001	QMHE01000001_123	2 Bacteria	1239 Firmicutes	91061 Bacilli	186826 Lactobacillales	186827 Aerococcaceae	1375 Aerococcus	specI_v3_03199	26.313	750466
GCA_003286725.1_ASM328672v1_genomic.gbff.gz:QMHE01000001_125	89.1	866775.SAMN00100756	QMHE01000001	QMHE01000001_125	2 Bacteria	1239 Firmicutes	91061 Bacilli	186826 Lactobacillales	186827 Aerococcaceae	1375 Aerococcus	specI_v3_03199	26.313	750466
GCA_003286725.1_ASM328672v1_genomic.gbff.gz:QMHE01000001_126	74	866775.SAMN00100756	QMHE01000001	QMHE01000001_126	2 Bacteria	1239 Firmicutes	91061 Bacilli	186826 Lactobacillales	186827 Aerococcaceae	1375 Aerococcus	specI_v3_03199	26.313	750466
GCA_003286725.1_ASM328672v1_genomic.gbff.gz:QMHE01000001_127	80.7	866775.SAMN00100756	QMHE01000001	QMHE01000001_127	2 Bacteria	1239 Firmicutes	91061 Bacilli	186826 Lactobacillales	186827 Aerococcaceae	1375 Aerococcus	specI_v3_03199	26.313	750466
GCA_003286725.1_ASM328672v1_genomic.gbff.gz:QMHE01000001_128	87.4	866775.SAMN00100756	QMHE01000001	QMHE01000001_128	2 Bacteria	1239 Firmicutes	91061 Bacilli	186826 Lactobacillales	186827 Aerococcaceae	1375 Aerococcus	specI_v3_03199	26.313	750466
GCA_003286725.1_ASM328672v1_genomic.gbff.gz:QMHE01000001_129	93.9	866775.SAMN00100756	QMHE01000001	QMHE01000001_129	2 Bacteria	1239 Firmicutes	91061 Bacilli	186826 Lactobacillales	186827 Aerococcaceae	1375 Aerococcus	specI_v3_03199	26.313	750466
GCA_003286725.1_ASM328672v1_genomic.gbff.gz:QMHE01000001_130	97.6	866775.SAMN00100756	QMHE01000001	QMHE01000001_130	2 Bacteria	1239 Firmicutes	91061 Bacilli	186826 Lactobacillales	186827 Aerococcaceae	1375 Aerococcus	specI_v3_03199	26.313	750466
GCA_003286725.1_ASM328672v1_genomic.gbff.gz:QMHE01000001_131	87.8	866775.SAMN00100756	QMHE01000001	QMHE01000001_131	2 Bacteria	1239 Firmicutes	91061 Bacilli	186826 Lactobacillales	186827 Aerococcaceae	1375 Aerococcus	specI_v3_03199	26.313	750466
GCA_003286725.1_ASM328672v1_genomic.gbff.gz:QMHE01000001_132	94.6	866775.SAMN00100756	QMHE01000001	QMHE01000001_132	2 Bacteria	1239 Firmicutes	91061 Bacilli	186826 Lactobacillales	186827 Aerococcaceae	1375 Aerococcus	specI_v3_03199	26.313	750466
GCA_003286725.1_ASM328672v1_genomic.gbff.gz:QMHE01000001_144	97.5	866775.SAMN00100756	QMHE01000001	QMHE01000001_144	2 Bacteria	1239 Firmicutes	91061 Bacilli	186826 Lactobacillales	186827 Aerococcaceae	1375 Aerococcus	specI_v3_03199	26.313	750466
GCA_003286725.1_ASM328672v1_genomic.gbff.gz:QMHE01000001_145	87.2	866775.SAMN00100756	QMHE01000001	QMHE01000001_145	2 Bacteria	1239 Firmicutes	91061 Bacilli	186826 Lactobacillales	186827 Aerococcaceae	1375 Aerococcus	specI_v3_03199	26.313	750466
GCA_003286725.1_ASM328672v1_genomic.gbff.gz:QMHE01000001_146	97.7	866775.SAMN00100756	QMHE01000001	QMHE01000001_146	2 Bacteria	1239 Firmicutes	91061 Bacilli	186826 Lactobacillales	186827 Aerococcaceae	1375 Aerococcus	specI_v3_03199	26.313	750466
GCA_003286725.1_ASM328672v1_genomic.gbff.gz:QMHE01000001_147	96.2	866775.SAMN00100756	QMHE01000001	QMHE01000001_147	2 Bacteria	1239 Firmicutes	91061 Bacilli	186826 Lactobacillales	186827 Aerococcaceae	1375 Aerococcus	specI_v3_03199	26.313	750466
GCA_003286725.1_ASM328672v1_genomic.gbff.gz:QMHE01000001_148	97.6	866775.SAMN00100756	QMHE01000001	QMHE01000001_148	2 Bacteria	1239 Firmicutes	91061 Bacilli	186826 Lactobacillales	186827 Aerococcaceae	1375 Aerococcus	specI_v3_03199	26.313	750466
GCA_003286725.1_ASM328672v1_genomic.gbff.gz:QMHE01000001_149	93.5	866775.SAMN00100756	QMHE01000001	QMHE01000001_149	2 Bacteria	1239 Firmicutes	91061 Bacilli	186826 Lactobacillales	186827 Aerococcaceae	1375 Aerococcus	specI_v3_03199	26.313	750466
GCA_003286725.1_ASM328672v1_genomic.gbff.gz:QMHE01000001_150	96.1	866775.SAMN00100756	QMHE01000001	QMHE01000001_150	2 Bacteria	1239 Firmicutes	91061 Bacilli	186826 Lactobacillales	186827 Aerococcaceae	1375 Aerococcus	specI_v3_03199	26.313	750466
GCA_003286725.1_ASM328672v1_genomic.gbff.gz:QMHE01000001_151	99.5	866775.SAMN00100756	QMHE01000001	QMHE01000001_151	2 Bacteria	1239 Firmicutes	91061 Bacilli	186826 Lactobacillales	186827 Aerococcaceae	1375 Aerococcus	specI_v3_03199	26.313	750466
GCA_003286725.1_ASM328672v1_genomic.gbff.gz:QMHE01000001_152	100	866775.SAMN00100756	QMHE01000001	QMHE01000001_152	2 Bacteria	1239 Firmicutes	91061 Bacilli	186826 Lactobacillales	186827 Aerococcaceae	1375 Aerococcus	specI_v3_03199	26.313	750466
GCA_003286725.1_ASM328672v1_genomic.gbff.gz:QMHE01000001_153	100	866775.SAMN00100756	QMHE01000001	QMHE01000001_153	2 Bacteria	1239 Firmicutes	91061 Bacilli	186826 Lactobacillales	186827 Aerococcaceae	1375 Aerococcus	specI_v3_03199	26.313	750466
GCA_003286725.1_ASM328672v1_genomic.gbff.gz:QMHE01000001_154	99.1	866775.SAMN00100756	QMHE01000001	QMHE01000001_154	2 Bacteria	1239 Firmicutes	91061 Bacilli	186826 Lactobacillales	186827 Aerococcaceae	1375 Aerococcus	specI_v3_03199	26.313	750466
GCA_003286725.1_ASM328672v1_genomic.gbff.gz:QMHE01000001_155	98.8	866775.SAMN00100756	QMHE01000001	QMHE01000001_155	2 Bacteria	1239 Firmicutes	91061 Bacilli	186826 Lactobacillales	186827 Aerococcaceae	1375 Aerococcus	specI_v3_03199	26.313	750466
GCA_003286725.1_ASM328672v1_genomic.gbff.gz:QMHE01000001_156	97.7	866775.SAMN00100756	QMHE01000001	QMHE01000001_156	2 Bacteria	1239 Firmicutes	91061 Bacilli	186826 Lactobacillales	186827 Aerococcaceae	1375 Aerococcus	specI_v3_03199	26.313	750466
GCA_003286725.1_ASM328672v1_genomic.gbff.gz:QMHE01000001_157	99.2	866775.SAMN00100756	QMHE01000001	QMHE01000001_157	2 Bacteria	1239 Firmicutes	91061 Bacilli	186826 Lactobacillales	186827 Aerococcaceae	1375 Aerococcus	specI_v3_03199	26.313	750466
GCA_003286725.1_ASM328672v1_genomic.gbff.gz:QMHE01000001_158	97.7	866775.SAMN00100756	QMHE01000001	QMHE01000001_158	2 Bacteria	1239 Firmicutes	91061 Bacilli	186826 Lactobacillales	186827 Aerococcaceae	1375 Aerococcus	specI_v3_03199	26.313	750466
GCA_003286725.1_ASM328672v1_genomic.gbff.gz:QMHE01000001_159	98.5	866775.SAMN00100756	QMHE01000001	QMHE01000001_159	2 Bacteria	1239 Firmicutes	91061 Bacilli	186826 Lactobacillales	186827 Aerococcaceae	1375 Aerococcus	specI_v3_03199	26.313	750466
GCA_003286725.1_ASM328672v1_genomic.gbff.gz:QMHE01000001_160	99.2	866775.SAMN00100756	QMHE01000001	QMHE01000001_160	2 Bacteria	1239 Firmicutes	91061 Bacilli	186826 Lactobacillales	186827 Aerococcaceae	1375 Aerococcus	specI_v3_03199	26.313	750466
GCA_003286725.1_ASM328672v1_genomic.gbff.gz:QMHE01000001_161	97.9	866775.SAMN00100756	QMHE01000001	QMHE01000001_161	2 Bacteria	1239 Firmicutes	91061 Bacilli	186826 Lactobacillales	186827 Aerococcaceae	1375 Aerococcus	specI_v3_03199	26.313	750466
GCA_003286725.1_ASM328672v1_genomic.gbff.gz:QMHE01000001_162	99	866775.SAMN00100756	QMHE01000001	QMHE01000001_162	2 Bacteria	1239 Firmicutes	91061 Bacilli	186826 Lactobacillales	186827 Aerococcaceae	1375 Aerococcus	specI_v3_03199	26.313	750466
GCA_003286725.1_ASM328672v1_genomic.gbff.gz:QMHE01000001_163	95.9	866775.SAMN00100756	QMHE01000001	QMHE01000001_163	2 Bacteria	1239 Firmicutes	91061 Bacilli	186826 Lactobacillales	186827 Aerococcaceae	1375 Aerococcus	specI_v3_03199	26.313	750466
GCA_003286725.1_ASM328672v1_genomic.gbff.gz:QMHE01000001_164	99.2	866775.SAMN00100756	QMHE01000001	QMHE01000001_164	2 Bacteria	1239 Firmicutes	91061 Bacilli	186826 Lactobacillales	186827 Aerococcaceae	1375 Aerococcus	specI_v3_03199	26.313	750466
GCA_003286725.1_ASM328672v1_genomic.gbff.gz:QMHE01000001_165	99.3	866775.SAMN00100756	QMHE01000001	QMHE01000001_165	2 Bacteria	1239 Firmicutes	91061 Bacilli	186826 Lactobacillales	186827 Aerococcaceae	1375 Aerococcus	specI_v3_03199	26.313	750466
GCA_003286725.1_ASM328672v1_genomic.gbff.gz:QMHE01000001_166	96.5	866775.SAMN00100756	QMHE01000001	QMHE01000001_166	2 Bacteria	1239 Firmicutes	91061 Bacilli	186826 Lactobacillales	186827 Aerococcaceae	1375 Aerococcus	specI_v3_03199	26.313	750466
GCA_003286725.1_ASM328672v1_genomic.gbff.gz:QMHE01000001_167	100	866775.SAMN00100756	QMHE01000001	QMHE01000001_167	2 Bacteria	1239 Firmicutes	91061 Bacilli	186826 Lactobacillales	186827 Aerococcaceae	1375 Aerococcus	specI_v3_03199	26.313	750466
GCA_003286725.1_ASM328672v1_genomic.gbff.gz:QMHE01000001_168	96.6	866775.SAMN00100756	QMHE01000001	QMHE01000001_168	2 Bacteria	1239 Firmicutes	91061 Bacilli	186826 Lactobacillales	186827 Aerococcaceae	1375 Aerococcus	specI_v3_03199	26.313	750466
GCA_003286725.1_ASM328672v1_genomic.gbff.gz:QMHE01000001_169	97.7	866775.SAMN00100756	QMHE01000001	QMHE01000001_169	2 Bacteria	1239 Firmicutes	91061 Bacilli	186826 Lactobacillales	186827 Aerococcaceae	1375 Aerococcus	specI_v3_03199	26.313	750466
GCA_003286725.1_ASM328672v1_genomic.gbff.gz:QMHE01000001_170	98.8	866775.SAMN00100756	QMHE01000001	QMHE01000001_170	2 Bacteria	1239 Firmicutes	91061 Bacilli	186826 Lactobacillales	186827 Aerococcaceae	1375 Aerococcus	specI_v3_03199	26.313	750466
GCA_003286725.1_ASM328672v1_genomic.gbff.gz:QMHE01000001_171	99	866775.SAMN00100756	QMHE01000001	QMHE01000001_171	2 Bacteria	1239 Firmicutes	91061 Bacilli	186826 Lactobacillales	186827 Aerococcaceae	1375 Aerococcus	specI_v3_03199	26.313	750466
GCA_003286725.1_ASM328672v1_genomic.gbff.gz:QMHE01000001_172	97.4	866775.SAMN00100756	QMHE01000001	QMHE01000001_172	2 Bacteria	1239 Firmicutes	91061 Bacilli	186826 Lactobacillales	186827 Aerococcaceae	1375 Aerococcus	specI_v3_03199	26.313	750466
GCA_003286725.1_ASM328672v1_genomic.gbff.gz:QMHE01000001_173	99.6	866775.SAMN00100756	QMHE01000001	QMHE01000001_173	2 Bacteria	1239 Firmicutes	91061 Bacilli	186826 Lactobacillales	186827 Aerococcaceae	1375 Aerococcus	specI_v3_03199	26.313	750466
GCA_003286725.1_ASM328672v1_genomic.gbff.gz:QMHE01000001_174	98.6	866775.SAMN00100756	QMHE01000001	QMHE01000001_174	2 Bacteria	1239 Firmicutes	91061 Bacilli	186826 Lactobacillales	186827 Aerococcaceae	1375 Aerococcus	specI_v3_03199	26.313	750466
GCA_003286725.1_ASM328672v1_genomic.gbff.gz:QMHE01000001_175	97.6	866775.SAMN00100756	QMHE01000001	QMHE01000001_175	2 Bacteria	1239 Firmicutes	91061 Bacilli	186826 Lactobacillales	186827 Aerococcaceae	1375 Aerococcus	specI_v3_03199	26.313	750466
GCA_003286725.1_ASM328672v1_genomic.gbff.gz:QMHE01000001_176	97.7	866775.SAMN00100756	QMHE01000001	QMHE01000001_176	2 Bacteria	1239 Firmicutes	91061 Bacilli	186826 Lactobacillales	186827 Aerococcaceae	1375 Aerococcus	specI_v3_03199	26.313	750466
GCA_003286725.1_ASM328672v1_genomic.gbff.gz:QMHE01000001_177	96	866775.SAMN00100756	QMHE01000001	QMHE01000001_177	2 Bacteria	1239 Firmicutes	91061 Bacilli	186826 Lactobacillales	186827 Aerococcaceae	1375 Aerococcus	specI_v3_03199	26.313	750466
GCA_003286725.1_ASM328672v1_genomic.gbff.gz:QMHE01000001_178	96	866775.SAMN00100756	QMHE01000001	QMHE01000001_178	2 Bacteria	1239 Firmicutes	91061 Bacilli	186826 Lactobacillales	186827 Aerococcaceae	1375 Aerococcus	specI_v3_03199	26.313	750466
GCA_003286725.1_ASM328672v1_genomic.gbff.gz:QMHE01000001_179	100	866775.SAMN00100756	QMHE01000001	QMHE01000001_179	2 Bacteria	1239 Firmicutes	91061 Bacilli	186826 Lactobacillales	186827 Aerococcaceae	1375 Aerococcus	specI_v3_03199	26.313	750466
GCA_003286725.1_ASM328672v1_genomic.gbff.gz:QMHE01000001_180	98.5	866775.SAMN00100756	QMHE01000001	QMHE01000001_180	2 Bacteria	1239 Firmicutes	91061 Bacilli	186826 Lactobacillales	186827 Aerococcaceae	1375 Aerococcus	specI_v3_03199	26.313	750466
GCA_003286725.1_ASM328672v1_genomic.gbff.gz:QMHE01000001_182	98.8	866775.SAMN00100756	QMHE01000001	QMHE01000001_182	2 Bacteria	1239 Firmicutes	91061 Bacilli	186826 Lactobacillales	186827 Aerococcaceae	1375 Aerococcus	specI_v3_03199	26.313	750466
GCA_003286725.1_ASM328672v1_genomic.gbff.gz:QMHE01000001_183	98.7	866775.SAMN00100756	QMHE01000001	QMHE01000001_183	2 Bacteria	1239 Firmicutes	91061 Bacilli	186826 Lactobacillales	186827 Aerococcaceae	1375 Aerococcus	specI_v3_03199	26.313	750466
GCA_003286725.1_ASM328672v1_genomic.gbff.gz:QMHE01000001_184	92.6	866775.SAMN00100756	QMHE01000001	QMHE01000001_184	2 Bacteria	1239 Firmicutes	91061 Bacilli	186826 Lactobacillales	186827 Aerococcaceae	1375 Aerococcus	specI_v3_03199	26.313	750466
GCA_003286725.1_ASM328672v1_genomic.gbff.gz:QMHE01000001_185	99.3	866775.SAMN00100756	QMHE01000001	QMHE01000001_185	2 Bacteria	1239 Firmicutes	91061 Bacilli	186826 Lactobacillales	186827 Aerococcaceae	1375 Aerococcus	specI_v3_03199	26.313	750466
GCA_003286725.1_ASM328672v1_genomic.gbff.gz:QMHE01000001_186	99.6	866775.SAMN00100756	QMHE01000001	QMHE01000001_186	2 Bacteria	1239 Firmicutes	91061 Bacilli	186826 Lactobacillales	186827 Aerococcaceae	1375 Aerococcus	specI_v3_03199	26.313	750466
GCA_003286725.1_ASM328672v1_genomic.gbff.gz:QMHE01000001_187	100	866775.SAMN00100756	QMHE01000001	QMHE01000001_187	2 Bacteria	1239 Firmicutes	91061 Bacilli	186826 Lactobacillales	186827 Aerococcaceae	1375 Aerococcus	specI_v3_03199	26.313	750466
GCA_003286725.1_ASM328672v1_genomic.gbff.gz:QMHE01000001_188	92.1	866775.SAMN00100756	QMHE01000001	QMHE01000001_188	2 Bacteria	1239 Firmicutes	91061 Bacilli	186826 Lactobacillales	186827 Aerococcaceae	1375 Aerococcus	specI_v3_03199	26.313	750466
GCA_003286725.1_ASM328672v1_genomic.gbff.gz:QMHE01000001_189	98.3	866775.SAMN00100756	QMHE01000001	QMHE01000001_189	2 Bacteria	1239 Firmicutes	91061 Bacilli	186826 Lactobacillales	186827 Aerococcaceae	1375 Aerococcus	specI_v3_03199	26.313	750466
GCA_003286725.1_ASM328672v1_genomic.gbff.gz:QMHE01000001_190	99.1	866775.SAMN00100756	QMHE01000001	QMHE01000001_190	2 Bacteria	1239 Firmicutes	91061 Bacilli	186826 Lactobacillales	186827 Aerococcaceae	1375 Aerococcus	specI_v3_03199	26.313	750466
GCA_003286725.1_ASM328672v1_genomic.gbff.gz:QMHE01000001_191	99.6	866775.SAMN00100756	QMHE01000001	QMHE01000001_191	2 Bacteria	1239 Firmicutes	91061 Bacilli	186826 Lactobacillales	186827 Aerococcaceae	1375 Aerococcus	specI_v3_03199	26.313	750466
GCA_003286725.1_ASM328672v1_genomic.gbff.gz:QMHE01000001_192	94.9	866775.SAMN00100756	QMHE01000001	QMHE01000001_192	2 Bacteria	1239 Firmicutes	91061 Bacilli	186826 Lactobacillales	186827 Aerococcaceae	1375 Aerococcus	specI_v3_03199	26.313	750466
GCA_003286725.1_ASM328672v1_genomic.gbff.gz:QMHE01000001_193	97.4	866775.SAMN00100756	QMHE01000001	QMHE01000001_193	2 Bacteria	1239 Firmicutes	91061 Bacilli	186826 Lactobacillales	186827 Aerococcaceae	1375 Aerococcus	specI_v3_03199	26.313	750466
GCA_003286725.1_ASM328672v1_genomic.gbff.gz:QMHE01000001_194	92.3	866775.SAMN00100756	QMHE01000001	QMHE01000001_194	2 Bacteria	1239 Firmicutes	91061 Bacilli	186826 Lactobacillales	186827 Aerococcaceae	1375 Aerococcus	specI_v3_03199	26.313	750466
GCA_003286725.1_ASM328672v1_genomic.gbff.gz:QMHE01000001_195	97.6	866775.SAMN00100756	QMHE01000001	QMHE01000001_195	2 Bacteria	1239 Firmicutes	91061 Bacilli	186826 Lactobacillales	186827 Aerococcaceae	1375 Aerococcus	specI_v3_03199	26.313	750466
GCA_003286725.1_ASM328672v1_genomic.gbff.gz:QMHE01000001_196	99	866775.SAMN00100756	QMHE01000001	QMHE01000001_196	2 Bacteria	1239 Firmicutes	91061 Bacilli	186826 Lactobacillales	186827 Aerococcaceae	1375 Aerococcus	specI_v3_03199	26.313	750466
GCA_003286725.1_ASM328672v1_genomic.gbff.gz:QMHE01000001_197	95	866775.SAMN00100756	QMHE01000001	QMHE01000001_197	2 Bacteria	1239 Firmicutes	91061 Bacilli	186826 Lactobacillales	186827 Aerococcaceae	1375 Aerococcus	specI_v3_03199	26.313	750466
GCA_003286725.1_ASM328672v1_genomic.gbff.gz:QMHE01000001_198	93.6	866775.SAMN00100756	QMHE01000001	QMHE01000001_198	2 Bacteria	1239 Firmicutes	91061 Bacilli	186826 Lactobacillales	186827 Aerococcaceae	1375 Aerococcus	specI_v3_03199	26.313	750466
GCA_003286725.1_ASM328672v1_genomic.gbff.gz:QMHE01000001_199	97	866775.SAMN00100756	QMHE01000001	QMHE01000001_199	2 Bacteria	1239 Firmicutes	91061 Bacilli	186826 Lactobacillales	186827 Aerococcaceae	1375 Aerococcus	specI_v3_03199	26.313	750466
GCA_003286725.1_ASM328672v1_genomic.gbff.gz:QMHE01000001_200	89.9	866775.SAMN00100756	QMHE01000001	QMHE01000001_200	2 Bacteria	1239 Firmicutes	91061 Bacilli	186826 Lactobacillales	186827 Aerococcaceae	1375 Aerococcus	specI_v3_03199	26.313	750466
GCA_003286725.1_ASM328672v1_genomic.gbff.gz:QMHE01000001_201	98.7	866775.SAMN00100756	QMHE01000001	QMHE01000001_201	2 Bacteria	1239 Firmicutes	91061 Bacilli	186826 Lactobacillales	186827 Aerococcaceae	1375 Aerococcus	specI_v3_03199	26.313	750466
GCA_003286725.1_ASM328672v1_genomic.gbff.gz:QMHE01000001_202	97.5	866775.SAMN00100756	QMHE01000001	QMHE01000001_202	2 Bacteria	1239 Firmicutes	91061 Bacilli	186826 Lactobacillales	186827 Aerococcaceae	1375 Aerococcus	specI_v3_03199	26.313	750466
GCA_003286725.1_ASM328672v1_genomic.gbff.gz:QMHE01000001_203	92	866775.SAMN00100756	QMHE01000001	QMHE01000001_203	2 Bacteria	1239 Firmicutes	91061 Bacilli	186826 Lactobacillales	186827 Aerococcaceae	1375 Aerococcus	specI_v3_03199	26.313	750466
GCA_003286725.1_ASM328672v1_genomic.gbff.gz:QMHE01000001_206	97.3	866775.SAMN00100756	QMHE01000001	QMHE01000001_206	2 Bacteria	1239 Firmicutes	91061 Bacilli	186826 Lactobacillales	186827 Aerococcaceae	1375 Aerococcus	specI_v3_03199	26.313	750466
GCA_003286725.1_ASM328672v1_genomic.gbff.gz:QMHE01000001_207	99.6	866775.SAMN00100756	QMHE01000001	QMHE01000001_207	2 Bacteria	1239 Firmicutes	91061 Bacilli	186826 Lactobacillales	186827 Aerococcaceae	1375 Aerococcus	specI_v3_03199	26.313	750466
GCA_003286725.1_ASM328672v1_genomic.gbff.gz:QMHE01000001_208	98.4	866775.SAMN00100756	QMHE01000001	QMHE01000001_208	2 Bacteria	1239 Firmicutes	91061 Bacilli	186826 Lactobacillales	186827 Aerococcaceae	1375 Aerococcus	specI_v3_03199	26.313	750466
GCA_003286725.1_ASM328672v1_genomic.gbff.gz:QMHE01000001_209	98.6	866775.SAMN00100756	QMHE01000001	QMHE01000001_209	2 Bacteria	1239 Firmicutes	91061 Bacilli	186826 Lactobacillales	186827 Aerococcaceae	1375 Aerococcus	specI_v3_03199	26.313	750466
GCA_003286725.1_ASM328672v1_genomic.gbff.gz:QMHE01000001_210	100	866775.SAMN00100756	QMHE01000001	QMHE01000001_210	2 Bacteria	1239 Firmicutes	91061 Bacilli	186826 Lactobacillales	186827 Aerococcaceae	1375 Aerococcus	specI_v3_03199	26.313	750466
GCA_003286725.1_ASM328672v1_genomic.gbff.gz:QMHE01000001_211	99.8	866775.SAMN00100756	QMHE01000001	QMHE01000001_211	2 Bacteria	1239 Firmicutes	91061 Bacilli	186826 Lactobacillales	186827 Aerococcaceae	1375 Aerococcus	specI_v3_03199	26.313	750466
GCA_003286725.1_ASM328672v1_genomic.gbff.gz:QMHE01000001_212	99.3	866775.SAMN00100756	QMHE01000001	QMHE01000001_212	2 Bacteria	1239 Firmicutes	91061 Bacilli	186826 Lactobacillales	186827 Aerococcaceae	1375 Aerococcus	specI_v3_03199	26.313	750466
GCA_003286725.1_ASM328672v1_genomic.gbff.gz:QMHE01000001_213	98.2	866775.SAMN00100756	QMHE01000001	QMHE01000001_213	2 Bacteria	1239 Firmicutes	91061 Bacilli	186826 Lactobacillales	186827 Aerococcaceae	1375 Aerococcus	specI_v3_03199	26.313	750466
GCA_003286725.1_ASM328672v1_genomic.gbff.gz:QMHE01000001_214	98.9	866775.SAMN00100756	QMHE01000001	QMHE01000001_214	2 Bacteria	1239 Firmicutes	91061 Bacilli	186826 Lactobacillales	186827 Aerococcaceae	1375 Aerococcus	specI_v3_03199	26.313	750466
GCA_003286725.1_ASM328672v1_genomic.gbff.gz:QMHE01000001_215	98.7	866775.SAMN00100756	QMHE01000001	QMHE01000001_215	2 Bacteria	1239 Firmicutes	91061 Bacilli	186826 Lactobacillales	186827 Aerococcaceae	1375 Aerococcus	specI_v3_03199	26.313	750466
GCA_003286725.1_ASM328672v1_genomic.gbff.gz:QMHE01000001_216	100	866775.SAMN00100756	QMHE01000001	QMHE01000001_216	2 Bacteria	1239 Firmicutes	91061 Bacilli	186826 Lactobacillales	186827 Aerococcaceae	1375 Aerococcus	specI_v3_03199	26.313	750466
GCA_003286725.1_ASM328672v1_genomic.gbff.gz:QMHE01000001_217	96.7	866775.SAMN00100756	QMHE01000001	QMHE01000001_217	2 Bacteria	1239 Firmicutes	91061 Bacilli	186826 Lactobacillales	186827 Aerococcaceae	1375 Aerococcus	specI_v3_03199	26.313	750466
GCA_003286725.1_ASM328672v1_genomic.gbff.gz:QMHE01000001_218	95.3	866775.SAMN00100756	QMHE01000001	QMHE01000001_218	2 Bacteria	1239 Firmicutes	91061 Bacilli	186826 Lactobacillales	186827 Aerococcaceae	1375 Aerococcus	specI_v3_03199	26.313	750466
GCA_003286725.1_ASM328672v1_genomic.gbff.gz:QMHE01000001_219	92.3	866775.SAMN00100756	QMHE01000001	QMHE01000001_219	2 Bacteria	1239 Firmicutes	91061 Bacilli	186826 Lactobacillales	186827 Aerococcaceae	1375 Aerococcus	specI_v3_03199	26.313	750466
GCA_003286725.1_ASM328672v1_genomic.gbff.gz:QMHE01000001_220	91.3	866775.SAMN00100756	QMHE01000001	QMHE01000001_220	2 Bacteria	1239 Firmicutes	91061 Bacilli	186826 Lactobacillales	186827 Aerococcaceae	1375 Aerococcus	specI_v3_03199	26.313	750466
GCA_003286725.1_ASM328672v1_genomic.gbff.gz:QMHE01000001_221	89.4	866775.SAMN00100756	QMHE01000001	QMHE01000001_221	2 Bacteria	1239 Firmicutes	91061 Bacilli	186826 Lactobacillales	186827 Aerococcaceae	1375 Aerococcus	specI_v3_03199	26.313	750466
GCA_003286725.1_ASM328672v1_genomic.gbff.gz:QMHE01000001_222	87.5	866775.SAMN00100756	QMHE01000001	QMHE01000001_222	2 Bacteria	1239 Firmicutes	91061 Bacilli	186826 Lactobacillales	186827 Aerococcaceae	1375 Aerococcus	specI_v3_03199	26.313	750466
GCA_003286725.1_ASM328672v1_genomic.gbff.gz:QMHE01000001_223	94.6	866775.SAMN00100756	QMHE01000001	QMHE01000001_223	2 Bacteria	1239 Firmicutes	91061 Bacilli	186826 Lactobacillales	186827 Aerococcaceae	1375 Aerococcus	specI_v3_03199	26.313	750466
GCA_003286725.1_ASM328672v1_genomic.gbff.gz:QMHE01000001_224	97.7	866775.SAMN00100756	QMHE01000001	QMHE01000001_224	2 Bacteria	1239 Firmicutes	91061 Bacilli	186826 Lactobacillales	186827 Aerococcaceae	1375 Aerococcus	specI_v3_03199	26.313	750466
GCA_003286725.1_ASM328672v1_genomic.gbff.gz:QMHE01000001_225	86.4	866775.SAMN00100756	QMHE01000001	QMHE01000001_225	2 Bacteria	1239 Firmicutes	91061 Bacilli	186826 Lactobacillales	186827 Aerococcaceae	1375 Aerococcus	specI_v3_03199	26.313	750466
GCA_003286725.1_ASM328672v1_genomic.gbff.gz:QMHE01000001_226	94.2	866775.SAMN00100756	QMHE01000001	QMHE01000001_226	2 Bacteria	1239 Firmicutes	91061 Bacilli	186826 Lactobacillales	186827 Aerococcaceae	1375 Aerococcus	specI_v3_03199	26.313	750466
GCA_003286725.1_ASM328672v1_genomic.gbff.gz:QMHE01000001_227	94.6	866775.SAMN00100756	QMHE01000001	QMHE01000001_227	2 Bacteria	1239 Firmicutes	91061 Bacilli	186826 Lactobacillales	186827 Aerococcaceae	1375 Aerococcus	specI_v3_03199	26.313	750466
GCA_003286725.1_ASM328672v1_genomic.gbff.gz:QMHE01000001_228	96.7	866775.SAMN00100756	QMHE01000001	QMHE01000001_228	2 Bacteria	1239 Firmicutes	91061 Bacilli	186826 Lactobacillales	186827 Aerococcaceae	1375 Aerococcus	specI_v3_03199	26.313	750466
GCA_003286725.1_ASM328672v1_genomic.gbff.gz:QMHE01000001_229	98.1	866775.SAMN00100756	QMHE01000001	QMHE01000001_229	2 Bacteria	1239 Firmicutes	91061 Bacilli	186826 Lactobacillales	186827 Aerococcaceae	1375 Aerococcus	specI_v3_03199	26.313	750466
GCA_003286725.1_ASM328672v1_genomic.gbff.gz:QMHE01000001_230	95.2	866775.SAMN00100756	QMHE01000001	QMHE01000001_230	2 Bacteria	1239 Firmicutes	91061 Bacilli	186826 Lactobacillales	186827 Aerococcaceae	1375 Aerococcus	specI_v3_03199	26.313	750466
GCA_003286725.1_ASM328672v1_genomic.gbff.gz:QMHE01000001_231	97.3	866775.SAMN00100756	QMHE01000001	QMHE01000001_231	2 Bacteria	1239 Firmicutes	91061 Bacilli	186826 Lactobacillales	186827 Aerococcaceae	1375 Aerococcus	specI_v3_03199	26.313	750466
GCA_003286725.1_ASM328672v1_genomic.gbff.gz:QMHE01000001_232	96.4	866775.SAMN00100756	QMHE01000001	QMHE01000001_232	2 Bacteria	1239 Firmicutes	91061 Bacilli	186826 Lactobacillales	186827 Aerococcaceae	1375 Aerococcus	specI_v3_03199	26.313	750466
GCA_003286725.1_ASM328672v1_genomic.gbff.gz:QMHE01000001_234	98.8	866775.SAMN00100756	QMHE01000001	QMHE01000001_234	2 Bacteria	1239 Firmicutes	91061 Bacilli	186826 Lactobacillales	186827 Aerococcaceae	1375 Aerococcus	specI_v3_03199	26.313	750466
GCA_003286725.1_ASM328672v1_genomic.gbff.gz:QMHE01000001_235	92.7	866775.SAMN00100756	QMHE01000001	QMHE01000001_235	2 Bacteria	1239 Firmicutes	91061 Bacilli	186826 Lactobacillales	186827 Aerococcaceae	1375 Aerococcus	specI_v3_03199	26.313	750466
GCA_003286725.1_ASM328672v1_genomic.gbff.gz:QMHE01000001_236	95.2	866775.SAMN00100756	QMHE01000001	QMHE01000001_236	2 Bacteria	1239 Firmicutes	91061 Bacilli	186826 Lactobacillales	186827 Aerococcaceae	1375 Aerococcus	specI_v3_03199	26.313	750466
GCA_003286725.1_ASM328672v1_genomic.gbff.gz:QMHE01000001_237	96.9	866775.SAMN00100756	QMHE01000001	QMHE01000001_237	2 Bacteria	1239 Firmicutes	91061 Bacilli	186826 Lactobacillales	186827 Aerococcaceae	1375 Aerococcus	specI_v3_03199	26.313	750466
GCA_003286725.1_ASM328672v1_genomic.gbff.gz:QMHE01000001_238	93.6	866775.SAMN00100756	QMHE01000001	QMHE01000001_238	2 Bacteria	1239 Firmicutes	91061 Bacilli	186826 Lactobacillales	186827 Aerococcaceae	1375 Aerococcus	specI_v3_03199	26.313	750466
GCA_003286725.1_ASM328672v1_genomic.gbff.gz:QMHE01000001_239	94	866775.SAMN00100756	QMHE01000001	QMHE01000001_239	2 Bacteria	1239 Firmicutes	91061 Bacilli	186826 Lactobacillales	186827 Aerococcaceae	1375 Aerococcus	specI_v3_03199	26.313	750466
GCA_003286725.1_ASM328672v1_genomic.gbff.gz:QMHE01000001_240	96.8	866775.SAMN00100756	QMHE01000001	QMHE01000001_240	2 Bacteria	1239 Firmicutes	91061 Bacilli	186826 Lactobacillales	186827 Aerococcaceae	1375 Aerococcus	specI_v3_03199	26.313	750466
GCA_003286725.1_ASM328672v1_genomic.gbff.gz:QMHE01000001_241	89.5	866775.SAMN00100756	QMHE01000001	QMHE01000001_241	2 Bacteria	1239 Firmicutes	91061 Bacilli	186826 Lactobacillales	186827 Aerococcaceae	1375 Aerococcus	specI_v3_03199	26.313	750466
GCA_003286725.1_ASM328672v1_genomic.gbff.gz:QMHE01000001_242	94	866775.SAMN00100756	QMHE01000001	QMHE01000001_242	2 Bacteria	1239 Firmicutes	91061 Bacilli	186826 Lactobacillales	186827 Aerococcaceae	1375 Aerococcus	specI_v3_03199	26.313	750466
GCA_003286725.1_ASM328672v1_genomic.gbff.gz:QMHE01000001_243	84.2	866775.SAMN00100756	QMHE01000001	QMHE01000001_243	2 Bacteria	1239 Firmicutes	91061 Bacilli	186826 Lactobacillales	186827 Aerococcaceae	1375 Aerococcus	specI_v3_03199	26.313	750466
GCA_003286725.1_ASM328672v1_genomic.gbff.gz:QMHE01000001_244	97.7	866775.SAMN00100756	QMHE01000001	QMHE01000001_244	2 Bacteria	1239 Firmicutes	91061 Bacilli	186826 Lactobacillales	186827 Aerococcaceae	1375 Aerococcus	specI_v3_03199	26.313	750466
GCA_003286725.1_ASM328672v1_genomic.gbff.gz:QMHE01000001_245	97.7	866775.SAMN00100756	QMHE01000001	QMHE01000001_245	2 Bacteria	1239 Firmicutes	91061 Bacilli	186826 Lactobacillales	186827 Aerococcaceae	1375 Aerococcus	specI_v3_03199	26.313	750466
GCA_003286725.1_ASM328672v1_genomic.gbff.gz:QMHE01000001_246	97.8	866775.SAMN00100756	QMHE01000001	QMHE01000001_246	2 Bacteria	1239 Firmicutes	91061 Bacilli	186826 Lactobacillales	186827 Aerococcaceae	1375 Aerococcus	specI_v3_03199	26.313	750466
GCA_003286725.1_ASM328672v1_genomic.gbff.gz:QMHE01000001_247	96.6	866775.SAMN00100756	QMHE01000001	QMHE01000001_247	2 Bacteria	1239 Firmicutes	91061 Bacilli	186826 Lactobacillales	186827 Aerococcaceae	1375 Aerococcus	specI_v3_03199	26.313	750466
GCA_003286725.1_ASM328672v1_genomic.gbff.gz:QMHE01000001_248	98.8	866775.SAMN00100756	QMHE01000001	QMHE01000001_248	2 Bacteria	1239 Firmicutes	91061 Bacilli	186826 Lactobacillales	186827 Aerococcaceae	1375 Aerococcus	specI_v3_03199	26.313	750466
GCA_003286725.1_ASM328672v1_genomic.gbff.gz:QMHE01000001_249	97.7	866775.SAMN00100756	QMHE01000001	QMHE01000001_249	2 Bacteria	1239 Firmicutes	91061 Bacilli	186826 Lactobacillales	186827 Aerococcaceae	1375 Aerococcus	specI_v3_03199	26.313	750466
GCA_003286725.1_ASM328672v1_genomic.gbff.gz:QMHE01000001_250	97.5	866775.SAMN00100756	QMHE01000001	QMHE01000001_250	2 Bacteria	1239 Firmicutes	91061 Bacilli	186826 Lactobacillales	186827 Aerococcaceae	1375 Aerococcus	specI_v3_03199	26.313	750466
GCA_003286725.1_ASM328672v1_genomic.gbff.gz:QMHE01000001_251	94.4	866775.SAMN00100756	QMHE01000001	QMHE01000001_251	2 Bacteria	1239 Firmicutes	91061 Bacilli	186826 Lactobacillales	186827 Aerococcaceae	1375 Aerococcus	specI_v3_03199	26.313	750466
GCA_003286725.1_ASM328672v1_genomic.gbff.gz:QMHE01000001_252	97.6	866775.SAMN00100756	QMHE01000001	QMHE01000001_252	2 Bacteria	1239 Firmicutes	91061 Bacilli	186826 Lactobacillales	186827 Aerococcaceae	1375 Aerococcus	specI_v3_03199	26.313	750466
GCA_003286725.1_ASM328672v1_genomic.gbff.gz:QMHE01000001_253	100	866775.SAMN00100756	QMHE01000001	QMHE01000001_253	2 Bacteria	1239 Firmicutes	91061 Bacilli	186826 Lactobacillales	186827 Aerococcaceae	1375 Aerococcus	specI_v3_03199	26.313	750466
GCA_003286725.1_ASM328672v1_genomic.gbff.gz:QMHE01000001_254	98.2	866775.SAMN00100756	QMHE01000001	QMHE01000001_254	2 Bacteria	1239 Firmicutes	91061 Bacilli	186826 Lactobacillales	186827 Aerococcaceae	1375 Aerococcus	specI_v3_03199	26.313	750466
GCA_003286725.1_ASM328672v1_genomic.gbff.gz:QMHE01000001_255	98.5	866775.SAMN00100756	QMHE01000001	QMHE01000001_255	2 Bacteria	1239 Firmicutes	91061 Bacilli	186826 Lactobacillales	186827 Aerococcaceae	1375 Aerococcus	specI_v3_03199	26.313	750466
GCA_003286725.1_ASM328672v1_genomic.gbff.gz:QMHE01000001_257	87.6	866775.SAMN00100756	QMHE01000001	QMHE01000001_257	2 Bacteria	1239 Firmicutes	91061 Bacilli	186826 Lactobacillales	186827 Aerococcaceae	1375 Aerococcus	specI_v3_03199	26.313	750466
GCA_003286725.1_ASM328672v1_genomic.gbff.gz:QMHE01000001_291	71.4	866775.SAMN00100756	QMHE01000001	QMHE01000001_291	2 Bacteria	1239 Firmicutes	91061 Bacilli	186826 Lactobacillales	186827 Aerococcaceae	1375 Aerococcus	specI_v3_03199	26.313	750466
GCA_003286725.1_ASM328672v1_genomic.gbff.gz:QMHE01000001_304	71.2	866775.SAMN00100756	QMHE01000001	QMHE01000001_304	2 Bacteria	1239 Firmicutes	91061 Bacilli	186826 Lactobacillales	186827 Aerococcaceae	1375 Aerococcus	specI_v3_03199	26.313	750466
GCA_003286725.1_ASM328672v1_genomic.gbff.gz:QMHE01000001_305	38.2	866775.SAMN00100756	QMHE01000001	QMHE01000001_305	2 Bacteria	1239 Firmicutes	91061 Bacilli	186826 Lactobacillales	186827 Aerococcaceae	1375 Aerococcus	specI_v3_03199	26.313	750466
GCA_003286725.1_ASM328672v1_genomic.gbff.gz:QMHE01000001_334	99.6	866775.SAMN00100756	QMHE01000001	QMHE01000001_334	2 Bacteria	1239 Firmicutes	91061 Bacilli	186826 Lactobacillales	186827 Aerococcaceae	1375 Aerococcus	specI_v3_03199	26.313	750466
GCA_003286725.1_ASM328672v1_genomic.gbff.gz:QMHE01000001_335	100	866775.SAMN00100756	QMHE01000001	QMHE01000001_335	2 Bacteria	1239 Firmicutes	91061 Bacilli	186826 Lactobacillales	186827 Aerococcaceae	1375 Aerococcus	specI_v3_03199	26.313	750466
GCA_003286725.1_ASM328672v1_genomic.gbff.gz:QMHE01000001_336	97.8	866775.SAMN00100756	QMHE01000001	QMHE01000001_336	2 Bacteria	1239 Firmicutes	91061 Bacilli	186826 Lactobacillales	186827 Aerococcaceae	1375 Aerococcus	specI_v3_03199	26.313	750466
GCA_003286725.1_ASM328672v1_genomic.gbff.gz:QMHE01000001_337	98	866775.SAMN00100756	QMHE01000001	QMHE01000001_337	2 Bacteria	1239 Firmicutes	91061 Bacilli	186826 Lactobacillales	186827 Aerococcaceae	1375 Aerococcus	specI_v3_03199	26.313	750466
GCA_003286725.1_ASM328672v1_genomic.gbff.gz:QMHE01000001_338	96.6	866775.SAMN00100756	QMHE01000001	QMHE01000001_338	2 Bacteria	1239 Firmicutes	91061 Bacilli	186826 Lactobacillales	186827 Aerococcaceae	1375 Aerococcus	specI_v3_03199	26.313	750466
GCA_003286725.1_ASM328672v1_genomic.gbff.gz:QMHE01000001_339	100	866775.SAMN00100756	QMHE01000001	QMHE01000001_339	2 Bacteria	1239 Firmicutes	91061 Bacilli	186826 Lactobacillales	186827 Aerococcaceae	1375 Aerococcus	specI_v3_03199	26.313	750466
GCA_003286725.1_ASM328672v1_genomic.gbff.gz:QMHE01000001_340	97	866775.SAMN00100756	QMHE01000001	QMHE01000001_340	2 Bacteria	1239 Firmicutes	91061 Bacilli	186826 Lactobacillales	186827 Aerococcaceae	1375 Aerococcus	specI_v3_03199	26.313	750466
GCA_003286725.1_ASM328672v1_genomic.gbff.gz:QMHE01000001_341	96.9	866775.SAMN00100756	QMHE01000001	QMHE01000001_341	2 Bacteria	1239 Firmicutes	91061 Bacilli	186826 Lactobacillales	186827 Aerococcaceae	1375 Aerococcus	specI_v3_03199	26.313	750466
GCA_003286725.1_ASM328672v1_genomic.gbff.gz:QMHE01000001_342	99.1	866775.SAMN00100756	QMHE01000001	QMHE01000001_342	2 Bacteria	1239 Firmicutes	91061 Bacilli	186826 Lactobacillales	186827 Aerococcaceae	1375 Aerococcus	specI_v3_03199	26.313	750466
GCA_003286725.1_ASM328672v1_genomic.gbff.gz:QMHE01000001_343	97.6	866775.SAMN00100756	QMHE01000001	QMHE01000001_343	2 Bacteria	1239 Firmicutes	91061 Bacilli	186826 Lactobacillales	186827 Aerococcaceae	1375 Aerococcus	specI_v3_03199	26.313	750466
GCA_003286725.1_ASM328672v1_genomic.gbff.gz:QMHE01000001_344	97.9	866775.SAMN00100756	QMHE01000001	QMHE01000001_344	2 Bacteria	1239 Firmicutes	91061 Bacilli	186826 Lactobacillales	186827 Aerococcaceae	1375 Aerococcus	specI_v3_03199	26.313	750466
GCA_003286725.1_ASM328672v1_genomic.gbff.gz:QMHE01000001_345	93.8	866775.SAMN00100756	QMHE01000001	QMHE01000001_345	2 Bacteria	1239 Firmicutes	91061 Bacilli	186826 Lactobacillales	186827 Aerococcaceae	1375 Aerococcus	specI_v3_03199	26.313	750466
GCA_003286725.1_ASM328672v1_genomic.gbff.gz:QMHE01000001_346	87.1	866775.SAMN00100756	QMHE01000001	QMHE01000001_346	2 Bacteria	1239 Firmicutes	91061 Bacilli	186826 Lactobacillales	186827 Aerococcaceae	1375 Aerococcus	specI_v3_03199	26.313	750466
GCA_003286725.1_ASM328672v1_genomic.gbff.gz:QMHE01000001_347	96.9	866775.SAMN00100756	QMHE01000001	QMHE01000001_347	2 Bacteria	1239 Firmicutes	91061 Bacilli	186826 Lactobacillales	186827 Aerococcaceae	1375 Aerococcus	specI_v3_03199	26.313	750466
GCA_003286725.1_ASM328672v1_genomic.gbff.gz:QMHE01000001_348	99.1	866775.SAMN00100756	QMHE01000001	QMHE01000001_348	2 Bacteria	1239 Firmicutes	91061 Bacilli	186826 Lactobacillales	186827 Aerococcaceae	1375 Aerococcus	specI_v3_03199	26.313	750466
GCA_003286725.1_ASM328672v1_genomic.gbff.gz:QMHE01000001_349	99.1	866775.SAMN00100756	QMHE01000001	QMHE01000001_349	2 Bacteria	1239 Firmicutes	91061 Bacilli	186826 Lactobacillales	186827 Aerococcaceae	1375 Aerococcus	specI_v3_03199	26.313	750466
GCA_003286725.1_ASM328672v1_genomic.gbff.gz:QMHE01000001_350	98.6	866775.SAMN00100756	QMHE01000001	QMHE01000001_350	2 Bacteria	1239 Firmicutes	91061 Bacilli	186826 Lactobacillales	186827 Aerococcaceae	1375 Aerococcus	specI_v3_03199	26.313	750466
GCA_003286725.1_ASM328672v1_genomic.gbff.gz:QMHE01000001_351	98.9	866775.SAMN00100756	QMHE01000001	QMHE01000001_351	2 Bacteria	1239 Firmicutes	91061 Bacilli	186826 Lactobacillales	186827 Aerococcaceae	1375 Aerococcus	specI_v3_03199	26.313	750466
GCA_003286725.1_ASM328672v1_genomic.gbff.gz:QMHE01000001_352	99.5	866775.SAMN00100756	QMHE01000001	QMHE01000001_352	2 Bacteria	1239 Firmicutes	91061 Bacilli	186826 Lactobacillales	186827 Aerococcaceae	1375 Aerococcus	specI_v3_03199	26.313	750466
GCA_003286725.1_ASM328672v1_genomic.gbff.gz:QMHE01000001_353	98.9	866775.SAMN00100756	QMHE01000001	QMHE01000001_353	2 Bacteria	1239 Firmicutes	91061 Bacilli	186826 Lactobacillales	186827 Aerococcaceae	1375 Aerococcus	specI_v3_03199	26.313	750466
GCA_003286725.1_ASM328672v1_genomic.gbff.gz:QMHE01000001_354	98.9	866775.SAMN00100756	QMHE01000001	QMHE01000001_354	2 Bacteria	1239 Firmicutes	91061 Bacilli	186826 Lactobacillales	186827 Aerococcaceae	1375 Aerococcus	specI_v3_03199	26.313	750466
GCA_003286725.1_ASM328672v1_genomic.gbff.gz:QMHE01000001_355	95.2	866775.SAMN00100756	QMHE01000001	QMHE01000001_355	2 Bacteria	1239 Firmicutes	91061 Bacilli	186826 Lactobacillales	186827 Aerococcaceae	1375 Aerococcus	specI_v3_03199	26.313	750466
GCA_003286725.1_ASM328672v1_genomic.gbff.gz:QMHE01000001_356	93.9	866775.SAMN00100756	QMHE01000001	QMHE01000001_356	2 Bacteria	1239 Firmicutes	91061 Bacilli	186826 Lactobacillales	186827 Aerococcaceae	1375 Aerococcus	specI_v3_03199	26.313	750466
GCA_003286725.1_ASM328672v1_genomic.gbff.gz:QMHE01000001_357	95.3	866775.SAMN00100756	QMHE01000001	QMHE01000001_357	2 Bacteria	1239 Firmicutes	91061 Bacilli	186826 Lactobacillales	186827 Aerococcaceae	1375 Aerococcus	specI_v3_03199	26.313	750466
GCA_003286725.1_ASM328672v1_genomic.gbff.gz:QMHE01000001_358	95.9	866775.SAMN00100756	QMHE01000001	QMHE01000001_358	2 Bacteria	1239 Firmicutes	91061 Bacilli	186826 Lactobacillales	186827 Aerococcaceae	1375 Aerococcus	specI_v3_03199	26.313	750466
GCA_003286725.1_ASM328672v1_genomic.gbff.gz:QMHE01000001_359	83.3	866775.SAMN00100756	QMHE01000001	QMHE01000001_359	2 Bacteria	1239 Firmicutes	91061 Bacilli	186826 Lactobacillales	186827 Aerococcaceae	1375 Aerococcus	specI_v3_03199	26.313	750466
GCA_003286725.1_ASM328672v1_genomic.gbff.gz:QMHE01000001_360	100	866775.SAMN00100756	QMHE01000001	QMHE01000001_360	2 Bacteria	1239 Firmicutes	91061 Bacilli	186826 Lactobacillales	186827 Aerococcaceae	1375 Aerococcus	specI_v3_03199	26.313	750466
GCA_003286725.1_ASM328672v1_genomic.gbff.gz:QMHE01000001_361	98.3	866775.SAMN00100756	QMHE01000001	QMHE01000001_361	2 Bacteria	1239 Firmicutes	91061 Bacilli	186826 Lactobacillales	186827 Aerococcaceae	1375 Aerococcus	specI_v3_03199	26.313	750466
GCA_003286725.1_ASM328672v1_genomic.gbff.gz:QMHE01000001_362	97.9	866775.SAMN00100756	QMHE01000001	QMHE01000001_362	2 Bacteria	1239 Firmicutes	91061 Bacilli	186826 Lactobacillales	186827 Aerococcaceae	1375 Aerococcus	specI_v3_03199	26.313	750466
GCA_003286725.1_ASM328672v1_genomic.gbff.gz:QMHE01000001_363	99.6	866775.SAMN00100756	QMHE01000001	QMHE01000001_363	2 Bacteria	1239 Firmicutes	91061 Bacilli	186826 Lactobacillales	186827 Aerococcaceae	1375 Aerococcus	specI_v3_03199	26.313	750466
GCA_003286725.1_ASM328672v1_genomic.gbff.gz:QMHE01000001_364	99.6	866775.SAMN00100756	QMHE01000001	QMHE01000001_364	2 Bacteria	1239 Firmicutes	91061 Bacilli	186826 Lactobacillales	186827 Aerococcaceae	1375 Aerococcus	specI_v3_03199	26.313	750466
GCA_003286725.1_ASM328672v1_genomic.gbff.gz:QMHE01000001_365	98.5	866775.SAMN00100756	QMHE01000001	QMHE01000001_365	2 Bacteria	1239 Firmicutes	91061 Bacilli	186826 Lactobacillales	186827 Aerococcaceae	1375 Aerococcus	specI_v3_03199	26.313	750466
GCA_003286725.1_ASM328672v1_genomic.gbff.gz:QMHE01000001_366	99	866775.SAMN00100756	QMHE01000001	QMHE01000001_366	2 Bacteria	1239 Firmicutes	91061 Bacilli	186826 Lactobacillales	186827 Aerococcaceae	1375 Aerococcus	specI_v3_03199	26.313	750466
GCA_003286725.1_ASM328672v1_genomic.gbff.gz:QMHE01000001_367	95.6	866775.SAMN00100756	QMHE01000001	QMHE01000001_367	2 Bacteria	1239 Firmicutes	91061 Bacilli	186826 Lactobacillales	186827 Aerococcaceae	1375 Aerococcus	specI_v3_03199	26.313	750466
GCA_003286725.1_ASM328672v1_genomic.gbff.gz:QMHE01000001_368	99.2	866775.SAMN00100756	QMHE01000001	QMHE01000001_368	2 Bacteria	1239 Firmicutes	91061 Bacilli	186826 Lactobacillales	186827 Aerococcaceae	1375 Aerococcus	specI_v3_03199	26.313	750466
GCA_003286725.1_ASM328672v1_genomic.gbff.gz:QMHE01000001_369	98.4	866775.SAMN00100756	QMHE01000001	QMHE01000001_369	2 Bacteria	1239 Firmicutes	91061 Bacilli	186826 Lactobacillales	186827 Aerococcaceae	1375 Aerococcus	specI_v3_03199	26.313	750466
GCA_003286725.1_ASM328672v1_genomic.gbff.gz:QMHE01000001_370	41.2	866775.SAMN00100756	QMHE01000001	QMHE01000001_370	2 Bacteria	1239 Firmicutes	91061 Bacilli	186826 Lactobacillales	186827 Aerococcaceae	1375 Aerococcus	specI_v3_03199	26.313	750466
GCA_003286725.1_ASM328672v1_genomic.gbff.gz:QMHE01000001_372	98.6	866775.SAMN00100756	QMHE01000001	QMHE01000001_372	2 Bacteria	1239 Firmicutes	91061 Bacilli	186826 Lactobacillales	186827 Aerococcaceae	1375 Aerococcus	specI_v3_03199	26.313	750466
GCA_003286725.1_ASM328672v1_genomic.gbff.gz:QMHE01000001_373	94	866775.SAMN00100756	QMHE01000001	QMHE01000001_373	2 Bacteria	1239 Firmicutes	91061 Bacilli	186826 Lactobacillales	186827 Aerococcaceae	1375 Aerococcus	specI_v3_03199	26.313	750466
GCA_003286725.1_ASM328672v1_genomic.gbff.gz:QMHE01000001_374	96.2	866775.SAMN00100756	QMHE01000001	QMHE01000001_374	2 Bacteria	1239 Firmicutes	91061 Bacilli	186826 Lactobacillales	186827 Aerococcaceae	1375 Aerococcus	specI_v3_03199	26.313	750466
GCA_003286725.1_ASM328672v1_genomic.gbff.gz:QMHE01000001_375	97.4	866775.SAMN00100756	QMHE01000001	QMHE01000001_375	2 Bacteria	1239 Firmicutes	91061 Bacilli	186826 Lactobacillales	186827 Aerococcaceae	1375 Aerococcus	specI_v3_03199	26.313	750466
GCA_003286725.1_ASM328672v1_genomic.gbff.gz:QMHE01000001_376	96.6	866775.SAMN00100756	QMHE01000001	QMHE01000001_376	2 Bacteria	1239 Firmicutes	91061 Bacilli	186826 Lactobacillales	186827 Aerococcaceae	1375 Aerococcus	specI_v3_03199	26.313	750466
GCA_003286725.1_ASM328672v1_genomic.gbff.gz:QMHE01000001_377	97	866775.SAMN00100756	QMHE01000001	QMHE01000001_377	2 Bacteria	1239 Firmicutes	91061 Bacilli	186826 Lactobacillales	186827 Aerococcaceae	1375 Aerococcus	specI_v3_03199	26.313	750466
GCA_003286725.1_ASM328672v1_genomic.gbff.gz:QMHE01000001_378	99.1	866775.SAMN00100756	QMHE01000001	QMHE01000001_378	2 Bacteria	1239 Firmicutes	91061 Bacilli	186826 Lactobacillales	186827 Aerococcaceae	1375 Aerococcus	specI_v3_03199	26.313	750466
GCA_003286725.1_ASM328672v1_genomic.gbff.gz:QMHE01000001_379	92.8	866775.SAMN00100756	QMHE01000001	QMHE01000001_379	2 Bacteria	1239 Firmicutes	91061 Bacilli	186826 Lactobacillales	186827 Aerococcaceae	1375 Aerococcus	specI_v3_03199	26.313	750466
GCA_003286725.1_ASM328672v1_genomic.gbff.gz:QMHE01000001_380	97.9	866775.SAMN00100756	QMHE01000001	QMHE01000001_380	2 Bacteria	1239 Firmicutes	91061 Bacilli	186826 Lactobacillales	186827 Aerococcaceae	1375 Aerococcus	specI_v3_03199	26.313	750466
GCA_003286725.1_ASM328672v1_genomic.gbff.gz:QMHE01000001_381	99.3	866775.SAMN00100756	QMHE01000001	QMHE01000001_381	2 Bacteria	1239 Firmicutes	91061 Bacilli	186826 Lactobacillales	186827 Aerococcaceae	1375 Aerococcus	specI_v3_03199	26.313	750466
GCA_003286725.1_ASM328672v1_genomic.gbff.gz:QMHE01000001_382	99.1	866775.SAMN00100756	QMHE01000001	QMHE01000001_382	2 Bacteria	1239 Firmicutes	91061 Bacilli	186826 Lactobacillales	186827 Aerococcaceae	1375 Aerococcus	specI_v3_03199	26.313	750466
GCA_003286725.1_ASM328672v1_genomic.gbff.gz:QMHE01000001_383	99.3	866775.SAMN00100756	QMHE01000001	QMHE01000001_383	2 Bacteria	1239 Firmicutes	91061 Bacilli	186826 Lactobacillales	186827 Aerococcaceae	1375 Aerococcus	specI_v3_03199	26.313	750466
GCA_003286725.1_ASM328672v1_genomic.gbff.gz:QMHE01000001_384	97.5	866775.SAMN00100756	QMHE01000001	QMHE01000001_384	2 Bacteria	1239 Firmicutes	91061 Bacilli	186826 Lactobacillales	186827 Aerococcaceae	1375 Aerococcus	specI_v3_03199	26.313	750466
GCA_003286725.1_ASM328672v1_genomic.gbff.gz:QMHE01000001_385	98.2	866775.SAMN00100756	QMHE01000001	QMHE01000001_385	2 Bacteria	1239 Firmicutes	91061 Bacilli	186826 Lactobacillales	186827 Aerococcaceae	1375 Aerococcus	specI_v3_03199	26.313	750466
GCA_003286725.1_ASM328672v1_genomic.gbff.gz:QMHE01000001_386	99.1	866775.SAMN00100756	QMHE01000001	QMHE01000001_386	2 Bacteria	1239 Firmicutes	91061 Bacilli	186826 Lactobacillales	186827 Aerococcaceae	1375 Aerococcus	specI_v3_03199	26.313	750466
GCA_003286725.1_ASM328672v1_genomic.gbff.gz:QMHE01000001_387	93.9	866775.SAMN00100756	QMHE01000001	QMHE01000001_387	2 Bacteria	1239 Firmicutes	91061 Bacilli	186826 Lactobacillales	186827 Aerococcaceae	1375 Aerococcus	specI_v3_03199	26.313	750466
GCA_003286725.1_ASM328672v1_genomic.gbff.gz:QMHE01000001_388	99.3	866775.SAMN00100756	QMHE01000001	QMHE01000001_388	2 Bacteria	1239 Firmicutes	91061 Bacilli	186826 Lactobacillales	186827 Aerococcaceae	1375 Aerococcus	specI_v3_03199	26.313	750466
GCA_003286725.1_ASM328672v1_genomic.gbff.gz:QMHE01000001_389	97.4	866775.SAMN00100756	QMHE01000001	QMHE01000001_389	2 Bacteria	1239 Firmicutes	91061 Bacilli	186826 Lactobacillales	186827 Aerococcaceae	1375 Aerococcus	specI_v3_03199	26.313	750466
GCA_003286725.1_ASM328672v1_genomic.gbff.gz:QMHE01000001_390	91.2	866775.SAMN00100756	QMHE01000001	QMHE01000001_390	2 Bacteria	1239 Firmicutes	91061 Bacilli	186826 Lactobacillales	186827 Aerococcaceae	1375 Aerococcus	specI_v3_03199	26.313	750466
GCA_003286725.1_ASM328672v1_genomic.gbff.gz:QMHE01000001_391	95.3	866775.SAMN00100756	QMHE01000001	QMHE01000001_391	2 Bacteria	1239 Firmicutes	91061 Bacilli	186826 Lactobacillales	186827 Aerococcaceae	1375 Aerococcus	specI_v3_03199	26.313	750466
GCA_003286725.1_ASM328672v1_genomic.gbff.gz:QMHE01000001_392	100	866775.SAMN00100756	QMHE01000001	QMHE01000001_392	2 Bacteria	1239 Firmicutes	91061 Bacilli	186826 Lactobacillales	186827 Aerococcaceae	1375 Aerococcus	specI_v3_03199	26.313	750466
GCA_003286725.1_ASM328672v1_genomic.gbff.gz:QMHE01000001_393	96.2	866775.SAMN00100756	QMHE01000001	QMHE01000001_393	2 Bacteria	1239 Firmicutes	91061 Bacilli	186826 Lactobacillales	186827 Aerococcaceae	1375 Aerococcus	specI_v3_03199	26.313	750466
GCA_003286725.1_ASM328672v1_genomic.gbff.gz:QMHE01000001_394	99.4	866775.SAMN00100756	QMHE01000001	QMHE01000001_394	2 Bacteria	1239 Firmicutes	91061 Bacilli	186826 Lactobacillales	186827 Aerococcaceae	1375 Aerococcus	specI_v3_03199	26.313	750466
GCA_003286725.1_ASM328672v1_genomic.gbff.gz:QMHE01000001_395	93.3	866775.SAMN00100756	QMHE01000001	QMHE01000001_395	2 Bacteria	1239 Firmicutes	91061 Bacilli	186826 Lactobacillales	186827 Aerococcaceae	1375 Aerococcus	specI_v3_03199	26.313	750466
GCA_003286725.1_ASM328672v1_genomic.gbff.gz:QMHE01000001_396	98.1	866775.SAMN00100756	QMHE01000001	QMHE01000001_396	2 Bacteria	1239 Firmicutes	91061 Bacilli	186826 Lactobacillales	186827 Aerococcaceae	1375 Aerococcus	specI_v3_03199	26.313	750466
GCA_003286725.1_ASM328672v1_genomic.gbff.gz:QMHE01000001_397	97.8	866775.SAMN00100756	QMHE01000001	QMHE01000001_397	2 Bacteria	1239 Firmicutes	91061 Bacilli	186826 Lactobacillales	186827 Aerococcaceae	1375 Aerococcus	specI_v3_03199	26.313	750466
GCA_003286725.1_ASM328672v1_genomic.gbff.gz:QMHE01000001_398	93.9	866775.SAMN00100756	QMHE01000001	QMHE01000001_398	2 Bacteria	1239 Firmicutes	91061 Bacilli	186826 Lactobacillales	186827 Aerococcaceae	1375 Aerococcus	specI_v3_03199	26.313	750466
GCA_003286725.1_ASM328672v1_genomic.gbff.gz:QMHE01000001_399	99.5	866775.SAMN00100756	QMHE01000001	QMHE01000001_399	2 Bacteria	1239 Firmicutes	91061 Bacilli	186826 Lactobacillales	186827 Aerococcaceae	1375 Aerococcus	specI_v3_03199	26.313	750466
GCA_003286725.1_ASM328672v1_genomic.gbff.gz:QMHE01000001_400	97.7	866775.SAMN00100756	QMHE01000001	QMHE01000001_400	2 Bacteria	1239 Firmicutes	91061 Bacilli	186826 Lactobacillales	186827 Aerococcaceae	1375 Aerococcus	specI_v3_03199	26.313	750466
GCA_003286725.1_ASM328672v1_genomic.gbff.gz:QMHE01000001_401	99.6	866775.SAMN00100756	QMHE01000001	QMHE01000001_401	2 Bacteria	1239 Firmicutes	91061 Bacilli	186826 Lactobacillales	186827 Aerococcaceae	1375 Aerococcus	specI_v3_03199	26.313	750466
GCA_003286725.1_ASM328672v1_genomic.gbff.gz:QMHE01000001_403	98.7	866775.SAMN00100756	QMHE01000001	QMHE01000001_403	2 Bacteria	1239 Firmicutes	91061 Bacilli	186826 Lactobacillales	186827 Aerococcaceae	1375 Aerococcus	specI_v3_03199	26.313	750466
GCA_003286725.1_ASM328672v1_genomic.gbff.gz:QMHE01000001_404	96.8	866775.SAMN00100756	QMHE01000001	QMHE01000001_404	2 Bacteria	1239 Firmicutes	91061 Bacilli	186826 Lactobacillales	186827 Aerococcaceae	1375 Aerococcus	specI_v3_03199	26.313	750466
GCA_003286725.1_ASM328672v1_genomic.gbff.gz:QMHE01000001_405	99.3	866775.SAMN00100756	QMHE01000001	QMHE01000001_405	2 Bacteria	1239 Firmicutes	91061 Bacilli	186826 Lactobacillales	186827 Aerococcaceae	1375 Aerococcus	specI_v3_03199	26.313	750466
GCA_003286725.1_ASM328672v1_genomic.gbff.gz:QMHE01000001_406	83.5	866775.SAMN00100756	QMHE01000001	QMHE01000001_406	2 Bacteria	1239 Firmicutes	91061 Bacilli	186826 Lactobacillales	186827 Aerococcaceae	1375 Aerococcus	specI_v3_03199	26.313	750466
GCA_003286725.1_ASM328672v1_genomic.gbff.gz:QMHE01000001_407	94.3	866775.SAMN00100756	QMHE01000001	QMHE01000001_407	2 Bacteria	1239 Firmicutes	91061 Bacilli	186826 Lactobacillales	186827 Aerococcaceae	1375 Aerococcus	specI_v3_03199	26.313	750466
GCA_003286725.1_ASM328672v1_genomic.gbff.gz:QMHE01000001_408	91.2	866775.SAMN00100756	QMHE01000001	QMHE01000001_408	2 Bacteria	1239 Firmicutes	91061 Bacilli	186826 Lactobacillales	186827 Aerococcaceae	1375 Aerococcus	specI_v3_03199	26.313	750466
GCA_003286725.1_ASM328672v1_genomic.gbff.gz:QMHE01000001_409	94.3	866775.SAMN00100756	QMHE01000001	QMHE01000001_409	2 Bacteria	1239 Firmicutes	91061 Bacilli	186826 Lactobacillales	186827 Aerococcaceae	1375 Aerococcus	specI_v3_03199	26.313	750466
GCA_003286725.1_ASM328672v1_genomic.gbff.gz:QMHE01000001_410	99.8	866775.SAMN00100756	QMHE01000001	QMHE01000001_410	2 Bacteria	1239 Firmicutes	91061 Bacilli	186826 Lactobacillales	186827 Aerococcaceae	1375 Aerococcus	specI_v3_03199	26.313	750466
GCA_003286725.1_ASM328672v1_genomic.gbff.gz:QMHE01000001_412	98.4	866775.SAMN00100756	QMHE01000001	QMHE01000001_412	2 Bacteria	1239 Firmicutes	91061 Bacilli	186826 Lactobacillales	186827 Aerococcaceae	1375 Aerococcus	specI_v3_03199	26.313	750466
GCA_003286725.1_ASM328672v1_genomic.gbff.gz:QMHE01000001_413	100	866775.SAMN00100756	QMHE01000001	QMHE01000001_413	2 Bacteria	1239 Firmicutes	91061 Bacilli	186826 Lactobacillales	186827 Aerococcaceae	1375 Aerococcus	specI_v3_03199	26.313	750466
GCA_003286725.1_ASM328672v1_genomic.gbff.gz:QMHE01000001_414	100	866775.SAMN00100756	QMHE01000001	QMHE01000001_414	2 Bacteria	1239 Firmicutes	91061 Bacilli	186826 Lactobacillales	186827 Aerococcaceae	1375 Aerococcus	specI_v3_03199	26.313	750466
GCA_003286725.1_ASM328672v1_genomic.gbff.gz:QMHE01000001_415	99.5	866775.SAMN00100756	QMHE01000001	QMHE01000001_415	2 Bacteria	1239 Firmicutes	91061 Bacilli	186826 Lactobacillales	186827 Aerococcaceae	1375 Aerococcus	specI_v3_03199	26.313	750466
GCA_003286725.1_ASM328672v1_genomic.gbff.gz:QMHE01000001_416	100	866775.SAMN00100756	QMHE01000001	QMHE01000001_416	2 Bacteria	1239 Firmicutes	91061 Bacilli	186826 Lactobacillales	186827 Aerococcaceae	1375 Aerococcus	specI_v3_03199	26.313	750466
GCA_003286725.1_ASM328672v1_genomic.gbff.gz:QMHE01000001_418	98.2	866775.SAMN00100756	QMHE01000001	QMHE01000001_418	2 Bacteria	1239 Firmicutes	91061 Bacilli	186826 Lactobacillales	186827 Aerococcaceae	1375 Aerococcus	specI_v3_03199	26.313	750466
GCA_003286725.1_ASM328672v1_genomic.gbff.gz:QMHE01000001_419	96.8	866775.SAMN00100756	QMHE01000001	QMHE01000001_419	2 Bacteria	1239 Firmicutes	91061 Bacilli	186826 Lactobacillales	186827 Aerococcaceae	1375 Aerococcus	specI_v3_03199	26.313	750466
GCA_003286725.1_ASM328672v1_genomic.gbff.gz:QMHE01000001_420	98.1	866775.SAMN00100756	QMHE01000001	QMHE01000001_420	2 Bacteria	1239 Firmicutes	91061 Bacilli	186826 Lactobacillales	186827 Aerococcaceae	1375 Aerococcus	specI_v3_03199	26.313	750466
GCA_003286725.1_ASM328672v1_genomic.gbff.gz:QMHE01000001_421	97.5	866775.SAMN00100756	QMHE01000001	QMHE01000001_421	2 Bacteria	1239 Firmicutes	91061 Bacilli	186826 Lactobacillales	186827 Aerococcaceae	1375 Aerococcus	specI_v3_03199	26.313	750466
GCA_003286725.1_ASM328672v1_genomic.gbff.gz:QMHE01000001_423	97.9	866775.SAMN00100756	QMHE01000001	QMHE01000001_423	2 Bacteria	1239 Firmicutes	91061 Bacilli	186826 Lactobacillales	186827 Aerococcaceae	1375 Aerococcus	specI_v3_03199	26.313	750466
GCA_003286725.1_ASM328672v1_genomic.gbff.gz:QMHE01000001_424	96.2	866775.SAMN00100756	QMHE01000001	QMHE01000001_424	2 Bacteria	1239 Firmicutes	91061 Bacilli	186826 Lactobacillales	186827 Aerococcaceae	1375 Aerococcus	specI_v3_03199	26.313	750466
GCA_003286725.1_ASM328672v1_genomic.gbff.gz:QMHE01000001_425	96.7	866775.SAMN00100756	QMHE01000001	QMHE01000001_425	2 Bacteria	1239 Firmicutes	91061 Bacilli	186826 Lactobacillales	186827 Aerococcaceae	1375 Aerococcus	specI_v3_03199	26.313	750466
GCA_003286725.1_ASM328672v1_genomic.gbff.gz:QMHE01000001_426	100	866775.SAMN00100756	QMHE01000001	QMHE01000001_426	2 Bacteria	1239 Firmicutes	91061 Bacilli	186826 Lactobacillales	186827 Aerococcaceae	1375 Aerococcus	specI_v3_03199	26.313	750466
GCA_003286725.1_ASM328672v1_genomic.gbff.gz:QMHE01000001_427	98.6	866775.SAMN00100756	QMHE01000001	QMHE01000001_427	2 Bacteria	1239 Firmicutes	91061 Bacilli	186826 Lactobacillales	186827 Aerococcaceae	1375 Aerococcus	specI_v3_03199	26.313	750466
GCA_003286725.1_ASM328672v1_genomic.gbff.gz:QMHE01000001_428	99.4	866775.SAMN00100756	QMHE01000001	QMHE01000001_428	2 Bacteria	1239 Firmicutes	91061 Bacilli	186826 Lactobacillales	186827 Aerococcaceae	1375 Aerococcus	specI_v3_03199	26.313	750466
GCA_003286725.1_ASM328672v1_genomic.gbff.gz:QMHE01000001_429	98.6	866775.SAMN00100756	QMHE01000001	QMHE01000001_429	2 Bacteria	1239 Firmicutes	91061 Bacilli	186826 Lactobacillales	186827 Aerococcaceae	1375 Aerococcus	specI_v3_03199	26.313	750466
GCA_003286725.1_ASM328672v1_genomic.gbff.gz:QMHE01000001_430	98	866775.SAMN00100756	QMHE01000001	QMHE01000001_430	2 Bacteria	1239 Firmicutes	91061 Bacilli	186826 Lactobacillales	186827 Aerococcaceae	1375 Aerococcus	specI_v3_03199	26.313	750466
GCA_003286725.1_ASM328672v1_genomic.gbff.gz:QMHE01000001_431	97.6	866775.SAMN00100756	QMHE01000001	QMHE01000001_431	2 Bacteria	1239 Firmicutes	91061 Bacilli	186826 Lactobacillales	186827 Aerococcaceae	1375 Aerococcus	specI_v3_03199	26.313	750466
GCA_003286725.1_ASM328672v1_genomic.gbff.gz:QMHE01000001_432	99.5	866775.SAMN00100756	QMHE01000001	QMHE01000001_432	2 Bacteria	1239 Firmicutes	91061 Bacilli	186826 Lactobacillales	186827 Aerococcaceae	1375 Aerococcus	specI_v3_03199	26.313	750466
GCA_003286725.1_ASM328672v1_genomic.gbff.gz:QMHE01000001_433	99.5	866775.SAMN00100756	QMHE01000001	QMHE01000001_433	2 Bacteria	1239 Firmicutes	91061 Bacilli	186826 Lactobacillales	186827 Aerococcaceae	1375 Aerococcus	specI_v3_03199	26.313	750466
GCA_003286725.1_ASM328672v1_genomic.gbff.gz:QMHE01000001_434	99.7	866775.SAMN00100756	QMHE01000001	QMHE01000001_434	2 Bacteria	1239 Firmicutes	91061 Bacilli	186826 Lactobacillales	186827 Aerococcaceae	1375 Aerococcus	specI_v3_03199	26.313	750466
GCA_003286725.1_ASM328672v1_genomic.gbff.gz:QMHE01000001_435	97.6	866775.SAMN00100756	QMHE01000001	QMHE01000001_435	2 Bacteria	1239 Firmicutes	91061 Bacilli	186826 Lactobacillales	186827 Aerococcaceae	1375 Aerococcus	specI_v3_03199	26.313	750466
GCA_003286725.1_ASM328672v1_genomic.gbff.gz:QMHE01000001_436	99.6	866775.SAMN00100756	QMHE01000001	QMHE01000001_436	2 Bacteria	1239 Firmicutes	91061 Bacilli	186826 Lactobacillales	186827 Aerococcaceae	1375 Aerococcus	specI_v3_03199	26.313	750466
GCA_003286725.1_ASM328672v1_genomic.gbff.gz:QMHE01000001_437	99.3	866775.SAMN00100756	QMHE01000001	QMHE01000001_437	2 Bacteria	1239 Firmicutes	91061 Bacilli	186826 Lactobacillales	186827 Aerococcaceae	1375 Aerococcus	specI_v3_03199	26.313	750466
GCA_003286725.1_ASM328672v1_genomic.gbff.gz:QMHE01000001_438	100	866775.SAMN00100756	QMHE01000001	QMHE01000001_438	2 Bacteria	1239 Firmicutes	91061 Bacilli	186826 Lactobacillales	186827 Aerococcaceae	1375 Aerococcus	specI_v3_03199	26.313	750466
GCA_003286725.1_ASM328672v1_genomic.gbff.gz:QMHE01000001_439	98.2	866775.SAMN00100756	QMHE01000001	QMHE01000001_439	2 Bacteria	1239 Firmicutes	91061 Bacilli	186826 Lactobacillales	186827 Aerococcaceae	1375 Aerococcus	specI_v3_03199	26.313	750466
GCA_003286725.1_ASM328672v1_genomic.gbff.gz:QMHE01000001_440	99.1	866775.SAMN00100756	QMHE01000001	QMHE01000001_440	2 Bacteria	1239 Firmicutes	91061 Bacilli	186826 Lactobacillales	186827 Aerococcaceae	1375 Aerococcus	specI_v3_03199	26.313	750466
GCA_003286725.1_ASM328672v1_genomic.gbff.gz:QMHE01000001_441	98.6	866775.SAMN00100756	QMHE01000001	QMHE01000001_441	2 Bacteria	1239 Firmicutes	91061 Bacilli	186826 Lactobacillales	186827 Aerococcaceae	1375 Aerococcus	specI_v3_03199	26.313	750466
GCA_003286725.1_ASM328672v1_genomic.gbff.gz:QMHE01000001_442	96.7	866775.SAMN00100756	QMHE01000001	QMHE01000001_442	2 Bacteria	1239 Firmicutes	91061 Bacilli	186826 Lactobacillales	186827 Aerococcaceae	1375 Aerococcus	specI_v3_03199	26.313	750466
GCA_003286725.1_ASM328672v1_genomic.gbff.gz:QMHE01000001_443	98.9	866775.SAMN00100756	QMHE01000001	QMHE01000001_443	2 Bacteria	1239 Firmicutes	91061 Bacilli	186826 Lactobacillales	186827 Aerococcaceae	1375 Aerococcus	specI_v3_03199	26.313	750466
GCA_003286725.1_ASM328672v1_genomic.gbff.gz:QMHE01000001_444	98.5	866775.SAMN00100756	QMHE01000001	QMHE01000001_444	2 Bacteria	1239 Firmicutes	91061 Bacilli	186826 Lactobacillales	186827 Aerococcaceae	1375 Aerococcus	specI_v3_03199	26.313	750466
GCA_003286725.1_ASM328672v1_genomic.gbff.gz:QMHE01000001_445	99.7	866775.SAMN00100756	QMHE01000001	QMHE01000001_445	2 Bacteria	1239 Firmicutes	91061 Bacilli	186826 Lactobacillales	186827 Aerococcaceae	1375 Aerococcus	specI_v3_03199	26.313	750466
GCA_003286725.1_ASM328672v1_genomic.gbff.gz:QMHE01000001_446	99.2	866775.SAMN00100756	QMHE01000001	QMHE01000001_446	2 Bacteria	1239 Firmicutes	91061 Bacilli	186826 Lactobacillales	186827 Aerococcaceae	1375 Aerococcus	specI_v3_03199	26.313	750466
GCA_003286725.1_ASM328672v1_genomic.gbff.gz:QMHE01000001_447	97.7	866775.SAMN00100756	QMHE01000001	QMHE01000001_447	2 Bacteria	1239 Firmicutes	91061 Bacilli	186826 Lactobacillales	186827 Aerococcaceae	1375 Aerococcus	specI_v3_03199	26.313	750466
GCA_003286725.1_ASM328672v1_genomic.gbff.gz:QMHE01000001_448	94.1	866775.SAMN00100756	QMHE01000001	QMHE01000001_448	2 Bacteria	1239 Firmicutes	91061 Bacilli	186826 Lactobacillales	186827 Aerococcaceae	1375 Aerococcus	specI_v3_03199	26.313	750466
GCA_003286725.1_ASM328672v1_genomic.gbff.gz:QMHE01000001_449	88.6	866775.SAMN00100756	QMHE01000001	QMHE01000001_449	2 Bacteria	1239 Firmicutes	91061 Bacilli	186826 Lactobacillales	186827 Aerococcaceae	1375 Aerococcus	specI_v3_03199	26.313	750466
GCA_003286725.1_ASM328672v1_genomic.gbff.gz:QMHE01000001_450	93.5	866775.SAMN00100756	QMHE01000001	QMHE01000001_450	2 Bacteria	1239 Firmicutes	91061 Bacilli	186826 Lactobacillales	186827 Aerococcaceae	1375 Aerococcus	specI_v3_03199	26.313	750466
GCA_003286725.1_ASM328672v1_genomic.gbff.gz:QMHE01000001_451	97.8	866775.SAMN00100756	QMHE01000001	QMHE01000001_451	2 Bacteria	1239 Firmicutes	91061 Bacilli	186826 Lactobacillales	186827 Aerococcaceae	1375 Aerococcus	specI_v3_03199	26.313	750466
GCA_003286725.1_ASM328672v1_genomic.gbff.gz:QMHE01000001_452	84.3	866775.SAMN00100756	QMHE01000001	QMHE01000001_452	2 Bacteria	1239 Firmicutes	91061 Bacilli	186826 Lactobacillales	186827 Aerococcaceae	1375 Aerococcus	specI_v3_03199	26.313	750466
GCA_003286725.1_ASM328672v1_genomic.gbff.gz:QMHE01000001_453	91	866775.SAMN00100756	QMHE01000001	QMHE01000001_453	2 Bacteria	1239 Firmicutes	91061 Bacilli	186826 Lactobacillales	186827 Aerococcaceae	1375 Aerococcus	specI_v3_03199	26.313	750466
GCA_003286725.1_ASM328672v1_genomic.gbff.gz:QMHE01000001_455	98.8	866775.SAMN00100756	QMHE01000001	QMHE01000001_455	2 Bacteria	1239 Firmicutes	91061 Bacilli	186826 Lactobacillales	186827 Aerococcaceae	1375 Aerococcus	specI_v3_03199	26.313	750466
GCA_003286725.1_ASM328672v1_genomic.gbff.gz:QMHE01000001_456	99.7	866775.SAMN00100756	QMHE01000001	QMHE01000001_456	2 Bacteria	1239 Firmicutes	91061 Bacilli	186826 Lactobacillales	186827 Aerococcaceae	1375 Aerococcus	specI_v3_03199	26.313	750466
GCA_003286725.1_ASM328672v1_genomic.gbff.gz:QMHE01000001_457	90.2	866775.SAMN00100756	QMHE01000001	QMHE01000001_457	2 Bacteria	1239 Firmicutes	91061 Bacilli	186826 Lactobacillales	186827 Aerococcaceae	1375 Aerococcus	specI_v3_03199	26.313	750466
GCA_003286725.1_ASM328672v1_genomic.gbff.gz:QMHE01000001_458	100	866775.SAMN00100756	QMHE01000001	QMHE01000001_458	2 Bacteria	1239 Firmicutes	91061 Bacilli	186826 Lactobacillales	186827 Aerococcaceae	1375 Aerococcus	specI_v3_03199	26.313	750466
GCA_003286725.1_ASM328672v1_genomic.gbff.gz:QMHE01000001_459	99.7	866775.SAMN00100756	QMHE01000001	QMHE01000001_459	2 Bacteria	1239 Firmicutes	91061 Bacilli	186826 Lactobacillales	186827 Aerococcaceae	1375 Aerococcus	specI_v3_03199	26.313	750466
GCA_003286725.1_ASM328672v1_genomic.gbff.gz:QMHE01000001_460	97.4	866775.SAMN00100756	QMHE01000001	QMHE01000001_460	2 Bacteria	1239 Firmicutes	91061 Bacilli	186826 Lactobacillales	186827 Aerococcaceae	1375 Aerococcus	specI_v3_03199	26.313	750466
GCA_003286725.1_ASM328672v1_genomic.gbff.gz:QMHE01000001_461	99.1	866775.SAMN00100756	QMHE01000001	QMHE01000001_461	2 Bacteria	1239 Firmicutes	91061 Bacilli	186826 Lactobacillales	186827 Aerococcaceae	1375 Aerococcus	specI_v3_03199	26.313	750466
GCA_003286725.1_ASM328672v1_genomic.gbff.gz:QMHE01000001_462	97.5	866775.SAMN00100756	QMHE01000001	QMHE01000001_462	2 Bacteria	1239 Firmicutes	91061 Bacilli	186826 Lactobacillales	186827 Aerococcaceae	1375 Aerococcus	specI_v3_03199	26.313	750466
GCA_003286725.1_ASM328672v1_genomic.gbff.gz:QMHE01000001_463	98.4	866775.SAMN00100756	QMHE01000001	QMHE01000001_463	2 Bacteria	1239 Firmicutes	91061 Bacilli	186826 Lactobacillales	186827 Aerococcaceae	1375 Aerococcus	specI_v3_03199	26.313	750466
GCA_003286725.1_ASM328672v1_genomic.gbff.gz:QMHE01000001_464	93.7	866775.SAMN00100756	QMHE01000001	QMHE01000001_464	2 Bacteria	1239 Firmicutes	91061 Bacilli	186826 Lactobacillales	186827 Aerococcaceae	1375 Aerococcus	specI_v3_03199	26.313	750466
GCA_003286725.1_ASM328672v1_genomic.gbff.gz:QMHE01000001_466	100	866775.SAMN00100756	QMHE01000001	QMHE01000001_466	2 Bacteria	1239 Firmicutes	91061 Bacilli	186826 Lactobacillales	186827 Aerococcaceae	1375 Aerococcus	specI_v3_03199	26.313	750466
GCA_003286725.1_ASM328672v1_genomic.gbff.gz:QMHE01000001_467	97.8	866775.SAMN00100756	QMHE01000001	QMHE01000001_467	2 Bacteria	1239 Firmicutes	91061 Bacilli	186826 Lactobacillales	186827 Aerococcaceae	1375 Aerococcus	specI_v3_03199	26.313	750466
GCA_003286725.1_ASM328672v1_genomic.gbff.gz:QMHE01000001_468	96.2	866775.SAMN00100756	QMHE01000001	QMHE01000001_468	2 Bacteria	1239 Firmicutes	91061 Bacilli	186826 Lactobacillales	186827 Aerococcaceae	1375 Aerococcus	specI_v3_03199	26.313	750466
GCA_003286725.1_ASM328672v1_genomic.gbff.gz:QMHE01000001_469	95.3	866775.SAMN00100756	QMHE01000001	QMHE01000001_469	2 Bacteria	1239 Firmicutes	91061 Bacilli	186826 Lactobacillales	186827 Aerococcaceae	1375 Aerococcus	specI_v3_03199	26.313	750466
GCA_003286725.1_ASM328672v1_genomic.gbff.gz:QMHE01000001_470	98.8	866775.SAMN00100756	QMHE01000001	QMHE01000001_470	2 Bacteria	1239 Firmicutes	91061 Bacilli	186826 Lactobacillales	186827 Aerococcaceae	1375 Aerococcus	specI_v3_03199	26.313	750466
GCA_003286725.1_ASM328672v1_genomic.gbff.gz:QMHE01000001_471	95.8	866775.SAMN00100756	QMHE01000001	QMHE01000001_471	2 Bacteria	1239 Firmicutes	91061 Bacilli	186826 Lactobacillales	186827 Aerococcaceae	1375 Aerococcus	specI_v3_03199	26.313	750466
GCA_003286725.1_ASM328672v1_genomic.gbff.gz:QMHE01000001_472	96.8	866775.SAMN00100756	QMHE01000001	QMHE01000001_472	2 Bacteria	1239 Firmicutes	91061 Bacilli	186826 Lactobacillales	186827 Aerococcaceae	1375 Aerococcus	specI_v3_03199	26.313	750466
GCA_003286725.1_ASM328672v1_genomic.gbff.gz:QMHE01000001_473	98.6	866775.SAMN00100756	QMHE01000001	QMHE01000001_473	2 Bacteria	1239 Firmicutes	91061 Bacilli	186826 Lactobacillales	186827 Aerococcaceae	1375 Aerococcus	specI_v3_03199	26.313	750466
GCA_003286725.1_ASM328672v1_genomic.gbff.gz:QMHE01000001_474	96.4	866775.SAMN00100756	QMHE01000001	QMHE01000001_474	2 Bacteria	1239 Firmicutes	91061 Bacilli	186826 Lactobacillales	186827 Aerococcaceae	1375 Aerococcus	specI_v3_03199	26.313	750466
GCA_003286725.1_ASM328672v1_genomic.gbff.gz:QMHE01000001_476	100	866775.SAMN00100756	QMHE01000001	QMHE01000001_476	2 Bacteria	1239 Firmicutes	91061 Bacilli	186826 Lactobacillales	186827 Aerococcaceae	1375 Aerococcus	specI_v3_03199	26.313	750466
GCA_003286725.1_ASM328672v1_genomic.gbff.gz:QMHE01000001_477	99.1	866775.SAMN00100756	QMHE01000001	QMHE01000001_477	2 Bacteria	1239 Firmicutes	91061 Bacilli	186826 Lactobacillales	186827 Aerococcaceae	1375 Aerococcus	specI_v3_03199	26.313	750466
GCA_003286725.1_ASM328672v1_genomic.gbff.gz:QMHE01000001_478	98.5	866775.SAMN00100756	QMHE01000001	QMHE01000001_478	2 Bacteria	1239 Firmicutes	91061 Bacilli	186826 Lactobacillales	186827 Aerococcaceae	1375 Aerococcus	specI_v3_03199	26.313	750466
GCA_003286725.1_ASM328672v1_genomic.gbff.gz:QMHE01000001_479	97.5	866775.SAMN00100756	QMHE01000001	QMHE01000001_479	2 Bacteria	1239 Firmicutes	91061 Bacilli	186826 Lactobacillales	186827 Aerococcaceae	1375 Aerococcus	specI_v3_03199	26.313	750466
GCA_003286725.1_ASM328672v1_genomic.gbff.gz:QMHE01000001_480	96.8	866775.SAMN00100756	QMHE01000001	QMHE01000001_480	2 Bacteria	1239 Firmicutes	91061 Bacilli	186826 Lactobacillales	186827 Aerococcaceae	1375 Aerococcus	specI_v3_03199	26.313	750466
GCA_003286725.1_ASM328672v1_genomic.gbff.gz:QMHE01000001_481	98.8	866775.SAMN00100756	QMHE01000001	QMHE01000001_481	2 Bacteria	1239 Firmicutes	91061 Bacilli	186826 Lactobacillales	186827 Aerococcaceae	1375 Aerococcus	specI_v3_03199	26.313	750466
GCA_003286725.1_ASM328672v1_genomic.gbff.gz:QMHE01000001_483	90.3	866775.SAMN00100756	QMHE01000001	QMHE01000001_483	2 Bacteria	1239 Firmicutes	91061 Bacilli	186826 Lactobacillales	186827 Aerococcaceae	1375 Aerococcus	specI_v3_03199	26.313	750466
GCA_003286725.1_ASM328672v1_genomic.gbff.gz:QMHE01000001_484	93.7	866775.SAMN00100756	QMHE01000001	QMHE01000001_484	2 Bacteria	1239 Firmicutes	91061 Bacilli	186826 Lactobacillales	186827 Aerococcaceae	1375 Aerococcus	specI_v3_03199	26.313	750466
GCA_003286725.1_ASM328672v1_genomic.gbff.gz:QMHE01000001_485	98.8	866775.SAMN00100756	QMHE01000001	QMHE01000001_485	2 Bacteria	1239 Firmicutes	91061 Bacilli	186826 Lactobacillales	186827 Aerococcaceae	1375 Aerococcus	specI_v3_03199	26.313	750466
GCA_003286725.1_ASM328672v1_genomic.gbff.gz:QMHE01000001_486	95.7	866775.SAMN00100756	QMHE01000001	QMHE01000001_486	2 Bacteria	1239 Firmicutes	91061 Bacilli	186826 Lactobacillales	186827 Aerococcaceae	1375 Aerococcus	specI_v3_03199	26.313	750466
GCA_003286725.1_ASM328672v1_genomic.gbff.gz:QMHE01000001_487	98.6	866775.SAMN00100756	QMHE01000001	QMHE01000001_487	2 Bacteria	1239 Firmicutes	91061 Bacilli	186826 Lactobacillales	186827 Aerococcaceae	1375 Aerococcus	specI_v3_03199	26.313	750466
GCA_003286725.1_ASM328672v1_genomic.gbff.gz:QMHE01000001_488	94.2	866775.SAMN00100756	QMHE01000001	QMHE01000001_488	2 Bacteria	1239 Firmicutes	91061 Bacilli	186826 Lactobacillales	186827 Aerococcaceae	1375 Aerococcus	specI_v3_03199	26.313	750466
GCA_003286725.1_ASM328672v1_genomic.gbff.gz:QMHE01000001_489	98.2	866775.SAMN00100756	QMHE01000001	QMHE01000001_489	2 Bacteria	1239 Firmicutes	91061 Bacilli	186826 Lactobacillales	186827 Aerococcaceae	1375 Aerococcus	specI_v3_03199	26.313	750466
GCA_003286725.1_ASM328672v1_genomic.gbff.gz:QMHE01000001_490	98.3	866775.SAMN00100756	QMHE01000001	QMHE01000001_490	2 Bacteria	1239 Firmicutes	91061 Bacilli	186826 Lactobacillales	186827 Aerococcaceae	1375 Aerococcus	specI_v3_03199	26.313	750466
GCA_003286725.1_ASM328672v1_genomic.gbff.gz:QMHE01000001_491	100	866775.SAMN00100756	QMHE01000001	QMHE01000001_491	2 Bacteria	1239 Firmicutes	91061 Bacilli	186826 Lactobacillales	186827 Aerococcaceae	1375 Aerococcus	specI_v3_03199	26.313	750466
GCA_003286725.1_ASM328672v1_genomic.gbff.gz:QMHE01000001_492	98.8	866775.SAMN00100756	QMHE01000001	QMHE01000001_492	2 Bacteria	1239 Firmicutes	91061 Bacilli	186826 Lactobacillales	186827 Aerococcaceae	1375 Aerococcus	specI_v3_03199	26.313	750466
GCA_003286725.1_ASM328672v1_genomic.gbff.gz:QMHE01000001_493	88.8	866775.SAMN00100756	QMHE01000001	QMHE01000001_493	2 Bacteria	1239 Firmicutes	91061 Bacilli	186826 Lactobacillales	186827 Aerococcaceae	1375 Aerococcus	specI_v3_03199	26.313	750466
GCA_003286725.1_ASM328672v1_genomic.gbff.gz:QMHE01000001_494	97.2	866775.SAMN00100756	QMHE01000001	QMHE01000001_494	2 Bacteria	1239 Firmicutes	91061 Bacilli	186826 Lactobacillales	186827 Aerococcaceae	1375 Aerococcus	specI_v3_03199	26.313	750466
GCA_003286725.1_ASM328672v1_genomic.gbff.gz:QMHE01000001_495	100	866775.SAMN00100756	QMHE01000001	QMHE01000001_495	2 Bacteria	1239 Firmicutes	91061 Bacilli	186826 Lactobacillales	186827 Aerococcaceae	1375 Aerococcus	specI_v3_03199	26.313	750466
GCA_003286725.1_ASM328672v1_genomic.gbff.gz:QMHE01000001_496	96	866775.SAMN00100756	QMHE01000001	QMHE01000001_496	2 Bacteria	1239 Firmicutes	91061 Bacilli	186826 Lactobacillales	186827 Aerococcaceae	1375 Aerococcus	specI_v3_03199	26.313	750466
GCA_003286725.1_ASM328672v1_genomic.gbff.gz:QMHE01000001_497	98.4	866775.SAMN00100756	QMHE01000001	QMHE01000001_497	2 Bacteria	1239 Firmicutes	91061 Bacilli	186826 Lactobacillales	186827 Aerococcaceae	1375 Aerococcus	specI_v3_03199	26.313	750466
GCA_003286725.1_ASM328672v1_genomic.gbff.gz:QMHE01000001_499	92.8	866775.SAMN00100756	QMHE01000001	QMHE01000001_499	2 Bacteria	1239 Firmicutes	91061 Bacilli	186826 Lactobacillales	186827 Aerococcaceae	1375 Aerococcus	specI_v3_03199	26.313	750466
GCA_003286725.1_ASM328672v1_genomic.gbff.gz:QMHE01000001_506	51.4	866775.SAMN00100756	QMHE01000001	QMHE01000001_506	2 Bacteria	1239 Firmicutes	91061 Bacilli	186826 Lactobacillales	186827 Aerococcaceae	1375 Aerococcus	specI_v3_03199	26.313	750466
GCA_003286725.1_ASM328672v1_genomic.gbff.gz:QMHE01000001_508	59.8	866775.SAMN00100756	QMHE01000001	QMHE01000001_508	2 Bacteria	1239 Firmicutes	91061 Bacilli	186826 Lactobacillales	186827 Aerococcaceae	1375 Aerococcus	specI_v3_03199	26.313	750466
GCA_003286725.1_ASM328672v1_genomic.gbff.gz:QMHE01000001_510	90.4	866775.SAMN00100756	QMHE01000001	QMHE01000001_510	2 Bacteria	1239 Firmicutes	91061 Bacilli	186826 Lactobacillales	186827 Aerococcaceae	1375 Aerococcus	specI_v3_03199	26.313	750466
GCA_003286725.1_ASM328672v1_genomic.gbff.gz:QMHE01000001_511	98	866775.SAMN00100756	QMHE01000001	QMHE01000001_511	2 Bacteria	1239 Firmicutes	91061 Bacilli	186826 Lactobacillales	186827 Aerococcaceae	1375 Aerococcus	specI_v3_03199	26.313	750466
GCA_003286725.1_ASM328672v1_genomic.gbff.gz:QMHE01000001_512	98.8	866775.SAMN00100756	QMHE01000001	QMHE01000001_512	2 Bacteria	1239 Firmicutes	91061 Bacilli	186826 Lactobacillales	186827 Aerococcaceae	1375 Aerococcus	specI_v3_03199	26.313	750466
GCA_003286725.1_ASM328672v1_genomic.gbff.gz:QMHE01000001_513	92.3	866775.SAMN00100756	QMHE01000001	QMHE01000001_513	2 Bacteria	1239 Firmicutes	91061 Bacilli	186826 Lactobacillales	186827 Aerococcaceae	1375 Aerococcus	specI_v3_03199	26.313	750466
GCA_003286725.1_ASM328672v1_genomic.gbff.gz:QMHE01000001_514	89.6	866775.SAMN00100756	QMHE01000001	QMHE01000001_514	2 Bacteria	1239 Firmicutes	91061 Bacilli	186826 Lactobacillales	186827 Aerococcaceae	1375 Aerococcus	specI_v3_03199	26.313	750466
GCA_003286725.1_ASM328672v1_genomic.gbff.gz:QMHE01000001_515	97.8	866775.SAMN00100756	QMHE01000001	QMHE01000001_515	2 Bacteria	1239 Firmicutes	91061 Bacilli	186826 Lactobacillales	186827 Aerococcaceae	1375 Aerococcus	specI_v3_03199	26.313	750466
GCA_003286725.1_ASM328672v1_genomic.gbff.gz:QMHE01000001_517	92.9	866775.SAMN00100756	QMHE01000001	QMHE01000001_517	2 Bacteria	1239 Firmicutes	91061 Bacilli	186826 Lactobacillales	186827 Aerococcaceae	1375 Aerococcus	specI_v3_03199	26.313	750466
GCA_003286725.1_ASM328672v1_genomic.gbff.gz:QMHE01000001_518	97.9	866775.SAMN00100756	QMHE01000001	QMHE01000001_518	2 Bacteria	1239 Firmicutes	91061 Bacilli	186826 Lactobacillales	186827 Aerococcaceae	1375 Aerococcus	specI_v3_03199	26.313	750466
GCA_003286725.1_ASM328672v1_genomic.gbff.gz:QMHE01000001_519	99.2	866775.SAMN00100756	QMHE01000001	QMHE01000001_519	2 Bacteria	1239 Firmicutes	91061 Bacilli	186826 Lactobacillales	186827 Aerococcaceae	1375 Aerococcus	specI_v3_03199	26.313	750466
GCA_003286725.1_ASM328672v1_genomic.gbff.gz:QMHE01000001_520	99.5	866775.SAMN00100756	QMHE01000001	QMHE01000001_520	2 Bacteria	1239 Firmicutes	91061 Bacilli	186826 Lactobacillales	186827 Aerococcaceae	1375 Aerococcus	specI_v3_03199	26.313	750466
GCA_003286725.1_ASM328672v1_genomic.gbff.gz:QMHE01000001_521	96.6	866775.SAMN00100756	QMHE01000001	QMHE01000001_521	2 Bacteria	1239 Firmicutes	91061 Bacilli	186826 Lactobacillales	186827 Aerococcaceae	1375 Aerococcus	specI_v3_03199	26.313	750466
GCA_003286725.1_ASM328672v1_genomic.gbff.gz:QMHE01000001_522	98.1	866775.SAMN00100756	QMHE01000001	QMHE01000001_522	2 Bacteria	1239 Firmicutes	91061 Bacilli	186826 Lactobacillales	186827 Aerococcaceae	1375 Aerococcus	specI_v3_03199	26.313	750466
GCA_003286725.1_ASM328672v1_genomic.gbff.gz:QMHE01000001_523	97.6	866775.SAMN00100756	QMHE01000001	QMHE01000001_523	2 Bacteria	1239 Firmicutes	91061 Bacilli	186826 Lactobacillales	186827 Aerococcaceae	1375 Aerococcus	specI_v3_03199	26.313	750466
GCA_003286725.1_ASM328672v1_genomic.gbff.gz:QMHE01000001_524	94.8	866775.SAMN00100756	QMHE01000001	QMHE01000001_524	2 Bacteria	1239 Firmicutes	91061 Bacilli	186826 Lactobacillales	186827 Aerococcaceae	1375 Aerococcus	specI_v3_03199	26.313	750466
GCA_003286725.1_ASM328672v1_genomic.gbff.gz:QMHE01000001_525	94.6	866775.SAMN00100756	QMHE01000001	QMHE01000001_525	2 Bacteria	1239 Firmicutes	91061 Bacilli	186826 Lactobacillales	186827 Aerococcaceae	1375 Aerococcus	specI_v3_03199	26.313	750466
GCA_003286725.1_ASM328672v1_genomic.gbff.gz:QMHE01000001_526	94.6	866775.SAMN00100756	QMHE01000001	QMHE01000001_526	2 Bacteria	1239 Firmicutes	91061 Bacilli	186826 Lactobacillales	186827 Aerococcaceae	1375 Aerococcus	specI_v3_03199	26.313	750466
GCA_003286725.1_ASM328672v1_genomic.gbff.gz:QMHE01000001_527	99.4	866775.SAMN00100756	QMHE01000001	QMHE01000001_527	2 Bacteria	1239 Firmicutes	91061 Bacilli	186826 Lactobacillales	186827 Aerococcaceae	1375 Aerococcus	specI_v3_03199	26.313	750466
GCA_003286725.1_ASM328672v1_genomic.gbff.gz:QMHE01000001_528	100	866775.SAMN00100756	QMHE01000001	QMHE01000001_528	2 Bacteria	1239 Firmicutes	91061 Bacilli	186826 Lactobacillales	186827 Aerococcaceae	1375 Aerococcus	specI_v3_03199	26.313	750466
GCA_003286725.1_ASM328672v1_genomic.gbff.gz:QMHE01000001_532	93.2	866775.SAMN00100756	QMHE01000001	QMHE01000001_532	2 Bacteria	1239 Firmicutes	91061 Bacilli	186826 Lactobacillales	186827 Aerococcaceae	1375 Aerococcus	specI_v3_03199	26.313	750466
GCA_003286725.1_ASM328672v1_genomic.gbff.gz:QMHE01000001_533	88.2	866775.SAMN00100756	QMHE01000001	QMHE01000001_533	2 Bacteria	1239 Firmicutes	91061 Bacilli	186826 Lactobacillales	186827 Aerococcaceae	1375 Aerococcus	specI_v3_03199	26.313	750466
GCA_003286725.1_ASM328672v1_genomic.gbff.gz:QMHE01000001_534	99.3	866775.SAMN00100756	QMHE01000001	QMHE01000001_534	2 Bacteria	1239 Firmicutes	91061 Bacilli	186826 Lactobacillales	186827 Aerococcaceae	1375 Aerococcus	specI_v3_03199	26.313	750466
GCA_003286725.1_ASM328672v1_genomic.gbff.gz:QMHE01000001_535	95.7	866775.SAMN00100756	QMHE01000001	QMHE01000001_535	2 Bacteria	1239 Firmicutes	91061 Bacilli	186826 Lactobacillales	186827 Aerococcaceae	1375 Aerococcus	specI_v3_03199	26.313	750466
GCA_003286725.1_ASM328672v1_genomic.gbff.gz:QMHE01000001_536	98.6	866775.SAMN00100756	QMHE01000001	QMHE01000001_536	2 Bacteria	1239 Firmicutes	91061 Bacilli	186826 Lactobacillales	186827 Aerococcaceae	1375 Aerococcus	specI_v3_03199	26.313	750466
GCA_003286725.1_ASM328672v1_genomic.gbff.gz:QMHE01000001_537	97.5	866775.SAMN00100756	QMHE01000001	QMHE01000001_537	2 Bacteria	1239 Firmicutes	91061 Bacilli	186826 Lactobacillales	186827 Aerococcaceae	1375 Aerococcus	specI_v3_03199	26.313	750466
GCA_003286725.1_ASM328672v1_genomic.gbff.gz:QMHE01000001_539	85	866775.SAMN00100756	QMHE01000001	QMHE01000001_539	2 Bacteria	1239 Firmicutes	91061 Bacilli	186826 Lactobacillales	186827 Aerococcaceae	1375 Aerococcus	specI_v3_03199	26.313	750466
GCA_003286725.1_ASM328672v1_genomic.gbff.gz:QMHE01000001_540	92	866775.SAMN00100756	QMHE01000001	QMHE01000001_540	2 Bacteria	1239 Firmicutes	91061 Bacilli	186826 Lactobacillales	186827 Aerococcaceae	1375 Aerococcus	specI_v3_03199	26.313	750466
GCA_003286725.1_ASM328672v1_genomic.gbff.gz:QMHE01000001_541	91.3	866775.SAMN00100756	QMHE01000001	QMHE01000001_541	2 Bacteria	1239 Firmicutes	91061 Bacilli	186826 Lactobacillales	186827 Aerococcaceae	1375 Aerococcus	specI_v3_03199	26.313	750466
GCA_003286725.1_ASM328672v1_genomic.gbff.gz:QMHE01000001_543	97.6	866775.SAMN00100756	QMHE01000001	QMHE01000001_543	2 Bacteria	1239 Firmicutes	91061 Bacilli	186826 Lactobacillales	186827 Aerococcaceae	1375 Aerococcus	specI_v3_03199	26.313	750466
GCA_003286725.1_ASM328672v1_genomic.gbff.gz:QMHE01000001_546	98	866775.SAMN00100756	QMHE01000001	QMHE01000001_546	2 Bacteria	1239 Firmicutes	91061 Bacilli	186826 Lactobacillales	186827 Aerococcaceae	1375 Aerococcus	specI_v3_03199	26.313	750466
GCA_003286725.1_ASM328672v1_genomic.gbff.gz:QMHE01000001_547	97.6	866775.SAMN00100756	QMHE01000001	QMHE01000001_547	2 Bacteria	1239 Firmicutes	91061 Bacilli	186826 Lactobacillales	186827 Aerococcaceae	1375 Aerococcus	specI_v3_03199	26.313	750466
GCA_003286725.1_ASM328672v1_genomic.gbff.gz:QMHE01000001_549	98.4	866775.SAMN00100756	QMHE01000001	QMHE01000001_549	2 Bacteria	1239 Firmicutes	91061 Bacilli	186826 Lactobacillales	186827 Aerococcaceae	1375 Aerococcus	specI_v3_03199	26.313	750466
GCA_003286725.1_ASM328672v1_genomic.gbff.gz:QMHE01000001_550	99.7	866775.SAMN00100756	QMHE01000001	QMHE01000001_550	2 Bacteria	1239 Firmicutes	91061 Bacilli	186826 Lactobacillales	186827 Aerococcaceae	1375 Aerococcus	specI_v3_03199	26.313	750466
GCA_003286725.1_ASM328672v1_genomic.gbff.gz:QMHE01000001_551	96	866775.SAMN00100756	QMHE01000001	QMHE01000001_551	2 Bacteria	1239 Firmicutes	91061 Bacilli	186826 Lactobacillales	186827 Aerococcaceae	1375 Aerococcus	specI_v3_03199	26.313	750466
GCA_003286725.1_ASM328672v1_genomic.gbff.gz:QMHE01000001_552	97.4	866775.SAMN00100756	QMHE01000001	QMHE01000001_552	2 Bacteria	1239 Firmicutes	91061 Bacilli	186826 Lactobacillales	186827 Aerococcaceae	1375 Aerococcus	specI_v3_03199	26.313	750466
GCA_003286725.1_ASM328672v1_genomic.gbff.gz:QMHE01000001_553	98.3	866775.SAMN00100756	QMHE01000001	QMHE01000001_553	2 Bacteria	1239 Firmicutes	91061 Bacilli	186826 Lactobacillales	186827 Aerococcaceae	1375 Aerococcus	specI_v3_03199	26.313	750466
GCA_003286725.1_ASM328672v1_genomic.gbff.gz:QMHE01000001_556	99.2	866775.SAMN00100756	QMHE01000001	QMHE01000001_556	2 Bacteria	1239 Firmicutes	91061 Bacilli	186826 Lactobacillales	186827 Aerococcaceae	1375 Aerococcus	specI_v3_03199	26.313	750466
GCA_003286725.1_ASM328672v1_genomic.gbff.gz:QMHE01000001_557	99.4	866775.SAMN00100756	QMHE01000001	QMHE01000001_557	2 Bacteria	1239 Firmicutes	91061 Bacilli	186826 Lactobacillales	186827 Aerococcaceae	1375 Aerococcus	specI_v3_03199	26.313	750466
GCA_003286725.1_ASM328672v1_genomic.gbff.gz:QMHE01000001_558	98	866775.SAMN00100756	QMHE01000001	QMHE01000001_558	2 Bacteria	1239 Firmicutes	91061 Bacilli	186826 Lactobacillales	186827 Aerococcaceae	1375 Aerococcus	specI_v3_03199	26.313	750466
GCA_003286725.1_ASM328672v1_genomic.gbff.gz:QMHE01000001_559	99.6	866775.SAMN00100756	QMHE01000001	QMHE01000001_559	2 Bacteria	1239 Firmicutes	91061 Bacilli	186826 Lactobacillales	186827 Aerococcaceae	1375 Aerococcus	specI_v3_03199	26.313	750466
GCA_003286725.1_ASM328672v1_genomic.gbff.gz:QMHE01000001_560	99.3	866775.SAMN00100756	QMHE01000001	QMHE01000001_560	2 Bacteria	1239 Firmicutes	91061 Bacilli	186826 Lactobacillales	186827 Aerococcaceae	1375 Aerococcus	specI_v3_03199	26.313	750466
GCA_003286725.1_ASM328672v1_genomic.gbff.gz:QMHE01000001_561	94.3	866775.SAMN00100756	QMHE01000001	QMHE01000001_561	2 Bacteria	1239 Firmicutes	91061 Bacilli	186826 Lactobacillales	186827 Aerococcaceae	1375 Aerococcus	specI_v3_03199	26.313	750466
GCA_003286725.1_ASM328672v1_genomic.gbff.gz:QMHE01000001_562	92.6	866775.SAMN00100756	QMHE01000001	QMHE01000001_562	2 Bacteria	1239 Firmicutes	91061 Bacilli	186826 Lactobacillales	186827 Aerococcaceae	1375 Aerococcus	specI_v3_03199	26.313	750466
GCA_003286725.1_ASM328672v1_genomic.gbff.gz:QMHE01000001_563	99.2	866775.SAMN00100756	QMHE01000001	QMHE01000001_563	2 Bacteria	1239 Firmicutes	91061 Bacilli	186826 Lactobacillales	186827 Aerococcaceae	1375 Aerococcus	specI_v3_03199	26.313	750466
GCA_003286725.1_ASM328672v1_genomic.gbff.gz:QMHE01000001_565	96.8	866775.SAMN00100756	QMHE01000001	QMHE01000001_565	2 Bacteria	1239 Firmicutes	91061 Bacilli	186826 Lactobacillales	186827 Aerococcaceae	1375 Aerococcus	specI_v3_03199	26.313	750466
GCA_003286725.1_ASM328672v1_genomic.gbff.gz:QMHE01000001_566	98.6	866775.SAMN00100756	QMHE01000001	QMHE01000001_566	2 Bacteria	1239 Firmicutes	91061 Bacilli	186826 Lactobacillales	186827 Aerococcaceae	1375 Aerococcus	specI_v3_03199	26.313	750466
GCA_003286725.1_ASM328672v1_genomic.gbff.gz:QMHE01000001_567	96.5	866775.SAMN00100756	QMHE01000001	QMHE01000001_567	2 Bacteria	1239 Firmicutes	91061 Bacilli	186826 Lactobacillales	186827 Aerococcaceae	1375 Aerococcus	specI_v3_03199	26.313	750466
GCA_003286725.1_ASM328672v1_genomic.gbff.gz:QMHE01000001_568	100	866775.SAMN00100756	QMHE01000001	QMHE01000001_568	2 Bacteria	1239 Firmicutes	91061 Bacilli	186826 Lactobacillales	186827 Aerococcaceae	1375 Aerococcus	specI_v3_03199	26.313	750466
GCA_003286725.1_ASM328672v1_genomic.gbff.gz:QMHE01000001_569	97.3	866775.SAMN00100756	QMHE01000001	QMHE01000001_569	2 Bacteria	1239 Firmicutes	91061 Bacilli	186826 Lactobacillales	186827 Aerococcaceae	1375 Aerococcus	specI_v3_03199	26.313	750466
GCA_003286725.1_ASM328672v1_genomic.gbff.gz:QMHE01000001_570	99.6	866775.SAMN00100756	QMHE01000001	QMHE01000001_570	2 Bacteria	1239 Firmicutes	91061 Bacilli	186826 Lactobacillales	186827 Aerococcaceae	1375 Aerococcus	specI_v3_03199	26.313	750466
GCA_003286725.1_ASM328672v1_genomic.gbff.gz:QMHE01000001_571	100	866775.SAMN00100756	QMHE01000001	QMHE01000001_571	2 Bacteria	1239 Firmicutes	91061 Bacilli	186826 Lactobacillales	186827 Aerococcaceae	1375 Aerococcus	specI_v3_03199	26.313	750466
GCA_003286725.1_ASM328672v1_genomic.gbff.gz:QMHE01000001_572	88.3	866775.SAMN00100756	QMHE01000001	QMHE01000001_572	2 Bacteria	1239 Firmicutes	91061 Bacilli	186826 Lactobacillales	186827 Aerococcaceae	1375 Aerococcus	specI_v3_03199	26.313	750466
GCA_003286725.1_ASM328672v1_genomic.gbff.gz:QMHE01000001_573	88.9	866775.SAMN00100756	QMHE01000001	QMHE01000001_573	2 Bacteria	1239 Firmicutes	91061 Bacilli	186826 Lactobacillales	186827 Aerococcaceae	1375 Aerococcus	specI_v3_03199	26.313	750466
GCA_003286725.1_ASM328672v1_genomic.gbff.gz:QMHE01000001_574	97.9	866775.SAMN00100756	QMHE01000001	QMHE01000001_574	2 Bacteria	1239 Firmicutes	91061 Bacilli	186826 Lactobacillales	186827 Aerococcaceae	1375 Aerococcus	specI_v3_03199	26.313	750466
GCA_003286725.1_ASM328672v1_genomic.gbff.gz:QMHE01000001_575	100	866775.SAMN00100756	QMHE01000001	QMHE01000001_575	2 Bacteria	1239 Firmicutes	91061 Bacilli	186826 Lactobacillales	186827 Aerococcaceae	1375 Aerococcus	specI_v3_03199	26.313	750466
GCA_003286725.1_ASM328672v1_genomic.gbff.gz:QMHE01000001_576	95.9	866775.SAMN00100756	QMHE01000001	QMHE01000001_576	2 Bacteria	1239 Firmicutes	91061 Bacilli	186826 Lactobacillales	186827 Aerococcaceae	1375 Aerococcus	specI_v3_03199	26.313	750466
GCA_003286725.1_ASM328672v1_genomic.gbff.gz:QMHE01000001_577	98.8	866775.SAMN00100756	QMHE01000001	QMHE01000001_577	2 Bacteria	1239 Firmicutes	91061 Bacilli	186826 Lactobacillales	186827 Aerococcaceae	1375 Aerococcus	specI_v3_03199	26.313	750466
GCA_003286725.1_ASM328672v1_genomic.gbff.gz:QMHE01000001_578	99	866775.SAMN00100756	QMHE01000001	QMHE01000001_578	2 Bacteria	1239 Firmicutes	91061 Bacilli	186826 Lactobacillales	186827 Aerococcaceae	1375 Aerococcus	specI_v3_03199	26.313	750466
GCA_003286725.1_ASM328672v1_genomic.gbff.gz:QMHE01000001_579	99.8	866775.SAMN00100756	QMHE01000001	QMHE01000001_579	2 Bacteria	1239 Firmicutes	91061 Bacilli	186826 Lactobacillales	186827 Aerococcaceae	1375 Aerococcus	specI_v3_03199	26.313	750466
GCA_003286725.1_ASM328672v1_genomic.gbff.gz:QMHE01000001_580	99.2	866775.SAMN00100756	QMHE01000001	QMHE01000001_580	2 Bacteria	1239 Firmicutes	91061 Bacilli	186826 Lactobacillales	186827 Aerococcaceae	1375 Aerococcus	specI_v3_03199	26.313	750466
GCA_003286725.1_ASM328672v1_genomic.gbff.gz:QMHE01000001_581	99.5	866775.SAMN00100756	QMHE01000001	QMHE01000001_581	2 Bacteria	1239 Firmicutes	91061 Bacilli	186826 Lactobacillales	186827 Aerococcaceae	1375 Aerococcus	specI_v3_03199	26.313	750466
GCA_003286725.1_ASM328672v1_genomic.gbff.gz:QMHE01000001_582	99.1	866775.SAMN00100756	QMHE01000001	QMHE01000001_582	2 Bacteria	1239 Firmicutes	91061 Bacilli	186826 Lactobacillales	186827 Aerococcaceae	1375 Aerococcus	specI_v3_03199	26.313	750466
GCA_003286725.1_ASM328672v1_genomic.gbff.gz:QMHE01000001_583	99.2	866775.SAMN00100756	QMHE01000001	QMHE01000001_583	2 Bacteria	1239 Firmicutes	91061 Bacilli	186826 Lactobacillales	186827 Aerococcaceae	1375 Aerococcus	specI_v3_03199	26.313	750466
GCA_003286725.1_ASM328672v1_genomic.gbff.gz:QMHE01000001_584	99.6	866775.SAMN00100756	QMHE01000001	QMHE01000001_584	2 Bacteria	1239 Firmicutes	91061 Bacilli	186826 Lactobacillales	186827 Aerococcaceae	1375 Aerococcus	specI_v3_03199	26.313	750466
GCA_003286725.1_ASM328672v1_genomic.gbff.gz:QMHE01000001_585	99.4	866775.SAMN00100756	QMHE01000001	QMHE01000001_585	2 Bacteria	1239 Firmicutes	91061 Bacilli	186826 Lactobacillales	186827 Aerococcaceae	1375 Aerococcus	specI_v3_03199	26.313	750466
GCA_003286725.1_ASM328672v1_genomic.gbff.gz:QMHE01000001_586	98.4	866775.SAMN00100756	QMHE01000001	QMHE01000001_586	2 Bacteria	1239 Firmicutes	91061 Bacilli	186826 Lactobacillales	186827 Aerococcaceae	1375 Aerococcus	specI_v3_03199	26.313	750466
GCA_003286725.1_ASM328672v1_genomic.gbff.gz:QMHE01000001_587	100	866775.SAMN00100756	QMHE01000001	QMHE01000001_587	2 Bacteria	1239 Firmicutes	91061 Bacilli	186826 Lactobacillales	186827 Aerococcaceae	1375 Aerococcus	specI_v3_03199	26.313	750466
GCA_003286725.1_ASM328672v1_genomic.gbff.gz:QMHE01000001_588	99.8	866775.SAMN00100756	QMHE01000001	QMHE01000001_588	2 Bacteria	1239 Firmicutes	91061 Bacilli	186826 Lactobacillales	186827 Aerococcaceae	1375 Aerococcus	specI_v3_03199	26.313	750466
GCA_003286725.1_ASM328672v1_genomic.gbff.gz:QMHE01000001_589	97.8	866775.SAMN00100756	QMHE01000001	QMHE01000001_589	2 Bacteria	1239 Firmicutes	91061 Bacilli	186826 Lactobacillales	186827 Aerococcaceae	1375 Aerococcus	specI_v3_03199	26.313	750466
GCA_003286725.1_ASM328672v1_genomic.gbff.gz:QMHE01000001_590	100	866775.SAMN00100756	QMHE01000001	QMHE01000001_590	2 Bacteria	1239 Firmicutes	91061 Bacilli	186826 Lactobacillales	186827 Aerococcaceae	1375 Aerococcus	specI_v3_03199	26.313	750466
GCA_003286725.1_ASM328672v1_genomic.gbff.gz:QMHE01000001_591	96.4	866775.SAMN00100756	QMHE01000001	QMHE01000001_591	2 Bacteria	1239 Firmicutes	91061 Bacilli	186826 Lactobacillales	186827 Aerococcaceae	1375 Aerococcus	specI_v3_03199	26.313	750466
GCA_003286725.1_ASM328672v1_genomic.gbff.gz:QMHE01000001_592	97.2	866775.SAMN00100756	QMHE01000001	QMHE01000001_592	2 Bacteria	1239 Firmicutes	91061 Bacilli	186826 Lactobacillales	186827 Aerococcaceae	1375 Aerococcus	specI_v3_03199	26.313	750466
GCA_003286725.1_ASM328672v1_genomic.gbff.gz:QMHE01000001_593	98	866775.SAMN00100756	QMHE01000001	QMHE01000001_593	2 Bacteria	1239 Firmicutes	91061 Bacilli	186826 Lactobacillales	186827 Aerococcaceae	1375 Aerococcus	specI_v3_03199	26.313	750466
GCA_003286725.1_ASM328672v1_genomic.gbff.gz:QMHE01000001_594	98.9	866775.SAMN00100756	QMHE01000001	QMHE01000001_594	2 Bacteria	1239 Firmicutes	91061 Bacilli	186826 Lactobacillales	186827 Aerococcaceae	1375 Aerococcus	specI_v3_03199	26.313	750466
GCA_003286725.1_ASM328672v1_genomic.gbff.gz:QMHE01000001_595	95.7	866775.SAMN00100756	QMHE01000001	QMHE01000001_595	2 Bacteria	1239 Firmicutes	91061 Bacilli	186826 Lactobacillales	186827 Aerococcaceae	1375 Aerococcus	specI_v3_03199	26.313	750466
GCA_003286725.1_ASM328672v1_genomic.gbff.gz:QMHE01000001_596	97.2	866775.SAMN00100756	QMHE01000001	QMHE01000001_596	2 Bacteria	1239 Firmicutes	91061 Bacilli	186826 Lactobacillales	186827 Aerococcaceae	1375 Aerococcus	specI_v3_03199	26.313	750466
GCA_003286725.1_ASM328672v1_genomic.gbff.gz:QMHE01000001_597	95.8	866775.SAMN00100756	QMHE01000001	QMHE01000001_597	2 Bacteria	1239 Firmicutes	91061 Bacilli	186826 Lactobacillales	186827 Aerococcaceae	1375 Aerococcus	specI_v3_03199	26.313	750466
GCA_003286725.1_ASM328672v1_genomic.gbff.gz:QMHE01000001_598	95.6	866775.SAMN00100756	QMHE01000001	QMHE01000001_598	2 Bacteria	1239 Firmicutes	91061 Bacilli	186826 Lactobacillales	186827 Aerococcaceae	1375 Aerococcus	specI_v3_03199	26.313	750466
GCA_003286725.1_ASM328672v1_genomic.gbff.gz:QMHE01000001_599	96	866775.SAMN00100756	QMHE01000001	QMHE01000001_599	2 Bacteria	1239 Firmicutes	91061 Bacilli	186826 Lactobacillales	186827 Aerococcaceae	1375 Aerococcus	specI_v3_03199	26.313	750466
GCA_003286725.1_ASM328672v1_genomic.gbff.gz:QMHE01000001_600	96	866775.SAMN00100756	QMHE01000001	QMHE01000001_600	2 Bacteria	1239 Firmicutes	91061 Bacilli	186826 Lactobacillales	186827 Aerococcaceae	1375 Aerococcus	specI_v3_03199	26.313	750466
GCA_003286725.1_ASM328672v1_genomic.gbff.gz:QMHE01000001_601	95.3	866775.SAMN00100756	QMHE01000001	QMHE01000001_601	2 Bacteria	1239 Firmicutes	91061 Bacilli	186826 Lactobacillales	186827 Aerococcaceae	1375 Aerococcus	specI_v3_03199	26.313	750466
GCA_003286725.1_ASM328672v1_genomic.gbff.gz:QMHE01000001_602	96.7	866775.SAMN00100756	QMHE01000001	QMHE01000001_602	2 Bacteria	1239 Firmicutes	91061 Bacilli	186826 Lactobacillales	186827 Aerococcaceae	1375 Aerococcus	specI_v3_03199	26.313	750466
GCA_003286725.1_ASM328672v1_genomic.gbff.gz:QMHE01000001_603	100	866775.SAMN00100756	QMHE01000001	QMHE01000001_603	2 Bacteria	1239 Firmicutes	91061 Bacilli	186826 Lactobacillales	186827 Aerococcaceae	1375 Aerococcus	specI_v3_03199	26.313	750466
GCA_003286725.1_ASM328672v1_genomic.gbff.gz:QMHE01000001_604	96.7	866775.SAMN00100756	QMHE01000001	QMHE01000001_604	2 Bacteria	1239 Firmicutes	91061 Bacilli	186826 Lactobacillales	186827 Aerococcaceae	1375 Aerococcus	specI_v3_03199	26.313	750466
GCA_003286725.1_ASM328672v1_genomic.gbff.gz:QMHE01000001_606	96.9	866775.SAMN00100756	QMHE01000001	QMHE01000001_606	2 Bacteria	1239 Firmicutes	91061 Bacilli	186826 Lactobacillales	186827 Aerococcaceae	1375 Aerococcus	specI_v3_03199	26.313	750466
GCA_003286725.1_ASM328672v1_genomic.gbff.gz:QMHE01000001_607	100	866775.SAMN00100756	QMHE01000001	QMHE01000001_607	2 Bacteria	1239 Firmicutes	91061 Bacilli	186826 Lactobacillales	186827 Aerococcaceae	1375 Aerococcus	specI_v3_03199	26.313	750466
GCA_003286725.1_ASM328672v1_genomic.gbff.gz:QMHE01000001_608	99.3	866775.SAMN00100756	QMHE01000001	QMHE01000001_608	2 Bacteria	1239 Firmicutes	91061 Bacilli	186826 Lactobacillales	186827 Aerococcaceae	1375 Aerococcus	specI_v3_03199	26.313	750466
GCA_003286725.1_ASM328672v1_genomic.gbff.gz:QMHE01000001_609	97.5	866775.SAMN00100756	QMHE01000001	QMHE01000001_609	2 Bacteria	1239 Firmicutes	91061 Bacilli	186826 Lactobacillales	186827 Aerococcaceae	1375 Aerococcus	specI_v3_03199	26.313	750466
GCA_003286725.1_ASM328672v1_genomic.gbff.gz:QMHE01000001_610	98.3	866775.SAMN00100756	QMHE01000001	QMHE01000001_610	2 Bacteria	1239 Firmicutes	91061 Bacilli	186826 Lactobacillales	186827 Aerococcaceae	1375 Aerococcus	specI_v3_03199	26.313	750466
GCA_003286725.1_ASM328672v1_genomic.gbff.gz:QMHE01000001_611	97.8	866775.SAMN00100756	QMHE01000001	QMHE01000001_611	2 Bacteria	1239 Firmicutes	91061 Bacilli	186826 Lactobacillales	186827 Aerococcaceae	1375 Aerococcus	specI_v3_03199	26.313	750466
GCA_003286725.1_ASM328672v1_genomic.gbff.gz:QMHE01000001_612	87.2	866775.SAMN00100756	QMHE01000001	QMHE01000001_612	2 Bacteria	1239 Firmicutes	91061 Bacilli	186826 Lactobacillales	186827 Aerococcaceae	1375 Aerococcus	specI_v3_03199	26.313	750466
GCA_003286725.1_ASM328672v1_genomic.gbff.gz:QMHE01000001_613	99.8	866775.SAMN00100756	QMHE01000001	QMHE01000001_613	2 Bacteria	1239 Firmicutes	91061 Bacilli	186826 Lactobacillales	186827 Aerococcaceae	1375 Aerococcus	specI_v3_03199	26.313	750466
GCA_003286725.1_ASM328672v1_genomic.gbff.gz:QMHE01000001_614	98.6	866775.SAMN00100756	QMHE01000001	QMHE01000001_614	2 Bacteria	1239 Firmicutes	91061 Bacilli	186826 Lactobacillales	186827 Aerococcaceae	1375 Aerococcus	specI_v3_03199	26.313	750466
GCA_003286725.1_ASM328672v1_genomic.gbff.gz:QMHE01000001_615	97.3	866775.SAMN00100756	QMHE01000001	QMHE01000001_615	2 Bacteria	1239 Firmicutes	91061 Bacilli	186826 Lactobacillales	186827 Aerococcaceae	1375 Aerococcus	specI_v3_03199	26.313	750466
GCA_003286725.1_ASM328672v1_genomic.gbff.gz:QMHE01000001_616	100	866775.SAMN00100756	QMHE01000001	QMHE01000001_616	2 Bacteria	1239 Firmicutes	91061 Bacilli	186826 Lactobacillales	186827 Aerococcaceae	1375 Aerococcus	specI_v3_03199	26.313	750466
GCA_003286725.1_ASM328672v1_genomic.gbff.gz:QMHE01000001_617	95.4	866775.SAMN00100756	QMHE01000001	QMHE01000001_617	2 Bacteria	1239 Firmicutes	91061 Bacilli	186826 Lactobacillales	186827 Aerococcaceae	1375 Aerococcus	specI_v3_03199	26.313	750466
GCA_003286725.1_ASM328672v1_genomic.gbff.gz:QMHE01000001_618	98.3	866775.SAMN00100756	QMHE01000001	QMHE01000001_618	2 Bacteria	1239 Firmicutes	91061 Bacilli	186826 Lactobacillales	186827 Aerococcaceae	1375 Aerococcus	specI_v3_03199	26.313	750466
GCA_003286725.1_ASM328672v1_genomic.gbff.gz:QMHE01000001_619	97.2	866775.SAMN00100756	QMHE01000001	QMHE01000001_619	2 Bacteria	1239 Firmicutes	91061 Bacilli	186826 Lactobacillales	186827 Aerococcaceae	1375 Aerococcus	specI_v3_03199	26.313	750466
GCA_003286725.1_ASM328672v1_genomic.gbff.gz:QMHE01000001_620	97	866775.SAMN00100756	QMHE01000001	QMHE01000001_620	2 Bacteria	1239 Firmicutes	91061 Bacilli	186826 Lactobacillales	186827 Aerococcaceae	1375 Aerococcus	specI_v3_03199	26.313	750466
GCA_003286725.1_ASM328672v1_genomic.gbff.gz:QMHE01000001_621	99.1	866775.SAMN00100756	QMHE01000001	QMHE01000001_621	2 Bacteria	1239 Firmicutes	91061 Bacilli	186826 Lactobacillales	186827 Aerococcaceae	1375 Aerococcus	specI_v3_03199	26.313	750466
GCA_003286725.1_ASM328672v1_genomic.gbff.gz:QMHE01000001_622	100	866775.SAMN00100756	QMHE01000001	QMHE01000001_622	2 Bacteria	1239 Firmicutes	91061 Bacilli	186826 Lactobacillales	186827 Aerococcaceae	1375 Aerococcus	specI_v3_03199	26.313	750466
GCA_003286725.1_ASM328672v1_genomic.gbff.gz:QMHE01000001_623	96.7	866775.SAMN00100756	QMHE01000001	QMHE01000001_623	2 Bacteria	1239 Firmicutes	91061 Bacilli	186826 Lactobacillales	186827 Aerococcaceae	1375 Aerococcus	specI_v3_03199	26.313	750466
GCA_003286725.1_ASM328672v1_genomic.gbff.gz:QMHE01000001_624	73.5	866775.SAMN00100756	QMHE01000001	QMHE01000001_624	2 Bacteria	1239 Firmicutes	91061 Bacilli	186826 Lactobacillales	186827 Aerococcaceae	1375 Aerococcus	specI_v3_03199	26.313	750466
GCA_003286725.1_ASM328672v1_genomic.gbff.gz:QMHE01000001_625	99.6	866775.SAMN00100756	QMHE01000001	QMHE01000001_625	2 Bacteria	1239 Firmicutes	91061 Bacilli	186826 Lactobacillales	186827 Aerococcaceae	1375 Aerococcus	specI_v3_03199	26.313	750466
GCA_003286725.1_ASM328672v1_genomic.gbff.gz:QMHE01000001_626	100	866775.SAMN00100756	QMHE01000001	QMHE01000001_626	2 Bacteria	1239 Firmicutes	91061 Bacilli	186826 Lactobacillales	186827 Aerococcaceae	1375 Aerococcus	specI_v3_03199	26.313	750466
GCA_003286725.1_ASM328672v1_genomic.gbff.gz:QMHE01000001_627	99.7	866775.SAMN00100756	QMHE01000001	QMHE01000001_627	2 Bacteria	1239 Firmicutes	91061 Bacilli	186826 Lactobacillales	186827 Aerococcaceae	1375 Aerococcus	specI_v3_03199	26.313	750466
GCA_003286725.1_ASM328672v1_genomic.gbff.gz:QMHE01000001_628	98.7	866775.SAMN00100756	QMHE01000001	QMHE01000001_628	2 Bacteria	1239 Firmicutes	91061 Bacilli	186826 Lactobacillales	186827 Aerococcaceae	1375 Aerococcus	specI_v3_03199	26.313	750466
GCA_003286725.1_ASM328672v1_genomic.gbff.gz:QMHE01000001_629	99	866775.SAMN00100756	QMHE01000001	QMHE01000001_629	2 Bacteria	1239 Firmicutes	91061 Bacilli	186826 Lactobacillales	186827 Aerococcaceae	1375 Aerococcus	specI_v3_03199	26.313	750466
GCA_003286725.1_ASM328672v1_genomic.gbff.gz:QMHE01000001_630	98.2	866775.SAMN00100756	QMHE01000001	QMHE01000001_630	2 Bacteria	1239 Firmicutes	91061 Bacilli	186826 Lactobacillales	186827 Aerococcaceae	1375 Aerococcus	specI_v3_03199	26.313	750466
GCA_003286725.1_ASM328672v1_genomic.gbff.gz:QMHE01000001_631	98.7	866775.SAMN00100756	QMHE01000001	QMHE01000001_631	2 Bacteria	1239 Firmicutes	91061 Bacilli	186826 Lactobacillales	186827 Aerococcaceae	1375 Aerococcus	specI_v3_03199	26.313	750466
GCA_003286725.1_ASM328672v1_genomic.gbff.gz:QMHE01000001_632	100	866775.SAMN00100756	QMHE01000001	QMHE01000001_632	2 Bacteria	1239 Firmicutes	91061 Bacilli	186826 Lactobacillales	186827 Aerococcaceae	1375 Aerococcus	specI_v3_03199	26.313	750466
GCA_003286725.1_ASM328672v1_genomic.gbff.gz:QMHE01000001_633	98.1	866775.SAMN00100756	QMHE01000001	QMHE01000001_633	2 Bacteria	1239 Firmicutes	91061 Bacilli	186826 Lactobacillales	186827 Aerococcaceae	1375 Aerococcus	specI_v3_03199	26.313	750466
GCA_003286725.1_ASM328672v1_genomic.gbff.gz:QMHE01000001_634	97.8	866775.SAMN00100756	QMHE01000001	QMHE01000001_634	2 Bacteria	1239 Firmicutes	91061 Bacilli	186826 Lactobacillales	186827 Aerococcaceae	1375 Aerococcus	specI_v3_03199	26.313	750466
GCA_003286725.1_ASM328672v1_genomic.gbff.gz:QMHE01000001_636	96.4	866775.SAMN00100756	QMHE01000001	QMHE01000001_636	2 Bacteria	1239 Firmicutes	91061 Bacilli	186826 Lactobacillales	186827 Aerococcaceae	1375 Aerococcus	specI_v3_03199	26.313	750466
GCA_003286725.1_ASM328672v1_genomic.gbff.gz:QMHE01000001_637	97.6	866775.SAMN00100756	QMHE01000001	QMHE01000001_637	2 Bacteria	1239 Firmicutes	91061 Bacilli	186826 Lactobacillales	186827 Aerococcaceae	1375 Aerococcus	specI_v3_03199	26.313	750466
GCA_003286725.1_ASM328672v1_genomic.gbff.gz:QMHE01000001_638	99.7	866775.SAMN00100756	QMHE01000001	QMHE01000001_638	2 Bacteria	1239 Firmicutes	91061 Bacilli	186826 Lactobacillales	186827 Aerococcaceae	1375 Aerococcus	specI_v3_03199	26.313	750466
GCA_003286725.1_ASM328672v1_genomic.gbff.gz:QMHE01000001_639	100	866775.SAMN00100756	QMHE01000001	QMHE01000001_639	2 Bacteria	1239 Firmicutes	91061 Bacilli	186826 Lactobacillales	186827 Aerococcaceae	1375 Aerococcus	specI_v3_03199	26.313	750466
GCA_003286725.1_ASM328672v1_genomic.gbff.gz:QMHE01000001_675	66.7	866775.SAMN00100756	QMHE01000001	QMHE01000001_675	2 Bacteria	1239 Firmicutes	91061 Bacilli	186826 Lactobacillales	186827 Aerococcaceae	1375 Aerococcus	specI_v3_03199	26.313	750466
GCA_003286725.1_ASM328672v1_genomic.gbff.gz:QMHE01000001_683	42.8	866775.SAMN00100756	QMHE01000001	QMHE01000001_683	2 Bacteria	1239 Firmicutes	91061 Bacilli	186826 Lactobacillales	186827 Aerococcaceae	1375 Aerococcus	specI_v3_03199	26.313	750466
GCA_003286725.1_ASM328672v1_genomic.gbff.gz:QMHE01000001_686	84.1	866775.SAMN00100756	QMHE01000001	QMHE01000001_686	2 Bacteria	1239 Firmicutes	91061 Bacilli	186826 Lactobacillales	186827 Aerococcaceae	1375 Aerococcus	specI_v3_03199	26.313	750466
GCA_003286725.1_ASM328672v1_genomic.gbff.gz:QMHE01000001_687	79.7	866775.SAMN00100756	QMHE01000001	QMHE01000001_687	2 Bacteria	1239 Firmicutes	91061 Bacilli	186826 Lactobacillales	186827 Aerococcaceae	1375 Aerococcus	specI_v3_03199	26.313	750466
GCA_003286725.1_ASM328672v1_genomic.gbff.gz:QMHE01000001_688	75.6	866775.SAMN00100756	QMHE01000001	QMHE01000001_688	2 Bacteria	1239 Firmicutes	91061 Bacilli	186826 Lactobacillales	186827 Aerococcaceae	1375 Aerococcus	specI_v3_03199	26.313	750466
GCA_003286725.1_ASM328672v1_genomic.gbff.gz:QMHE01000002_1	86.8	866775.SAMN00100756	QMHE01000002	QMHE01000002_1	2 Bacteria	1239 Firmicutes	91061 Bacilli	186826 Lactobacillales	186827 Aerococcaceae	1375 Aerococcus	specI_v3_03199	24.668	322158
GCA_003286725.1_ASM328672v1_genomic.gbff.gz:QMHE01000002_3	45.1	866775.SAMN00100756	QMHE01000002	QMHE01000002_3	2 Bacteria	1239 Firmicutes	91061 Bacilli	186826 Lactobacillales	186827 Aerococcaceae	1375 Aerococcus	specI_v3_03199	24.668	322158
GCA_003286725.1_ASM328672v1_genomic.gbff.gz:QMHE01000002_4	97.7	866775.SAMN00100756	QMHE01000002	QMHE01000002_4	2 Bacteria	1239 Firmicutes	91061 Bacilli	186826 Lactobacillales	186827 Aerococcaceae	1375 Aerococcus	specI_v3_03199	24.668	322158
GCA_003286725.1_ASM328672v1_genomic.gbff.gz:QMHE01000002_5	99	866775.SAMN00100756	QMHE01000002	QMHE01000002_5	2 Bacteria	1239 Firmicutes	91061 Bacilli	186826 Lactobacillales	186827 Aerococcaceae	1375 Aerococcus	specI_v3_03199	24.668	322158
GCA_003286725.1_ASM328672v1_genomic.gbff.gz:QMHE01000002_6	95.9	866775.SAMN00100756	QMHE01000002	QMHE01000002_6	2 Bacteria	1239 Firmicutes	91061 Bacilli	186826 Lactobacillales	186827 Aerococcaceae	1375 Aerococcus	specI_v3_03199	24.668	322158
GCA_003286725.1_ASM328672v1_genomic.gbff.gz:QMHE01000002_7	94.3	866775.SAMN00100756	QMHE01000002	QMHE01000002_7	2 Bacteria	1239 Firmicutes	91061 Bacilli	186826 Lactobacillales	186827 Aerococcaceae	1375 Aerococcus	specI_v3_03199	24.668	322158
GCA_003286725.1_ASM328672v1_genomic.gbff.gz:QMHE01000002_8	92.3	866775.SAMN00100756	QMHE01000002	QMHE01000002_8	2 Bacteria	1239 Firmicutes	91061 Bacilli	186826 Lactobacillales	186827 Aerococcaceae	1375 Aerococcus	specI_v3_03199	24.668	322158
GCA_003286725.1_ASM328672v1_genomic.gbff.gz:QMHE01000002_9	97.8	866775.SAMN00100756	QMHE01000002	QMHE01000002_9	2 Bacteria	1239 Firmicutes	91061 Bacilli	186826 Lactobacillales	186827 Aerococcaceae	1375 Aerococcus	specI_v3_03199	24.668	322158
GCA_003286725.1_ASM328672v1_genomic.gbff.gz:QMHE01000002_10	100	866775.SAMN00100756	QMHE01000002	QMHE01000002_10	2 Bacteria	1239 Firmicutes	91061 Bacilli	186826 Lactobacillales	186827 Aerococcaceae	1375 Aerococcus	specI_v3_03199	24.668	322158
GCA_003286725.1_ASM328672v1_genomic.gbff.gz:QMHE01000002_11	99.4	866775.SAMN00100756	QMHE01000002	QMHE01000002_11	2 Bacteria	1239 Firmicutes	91061 Bacilli	186826 Lactobacillales	186827 Aerococcaceae	1375 Aerococcus	specI_v3_03199	24.668	322158
GCA_003286725.1_ASM328672v1_genomic.gbff.gz:QMHE01000002_12	97.4	866775.SAMN00100756	QMHE01000002	QMHE01000002_12	2 Bacteria	1239 Firmicutes	91061 Bacilli	186826 Lactobacillales	186827 Aerococcaceae	1375 Aerococcus	specI_v3_03199	24.668	322158
GCA_003286725.1_ASM328672v1_genomic.gbff.gz:QMHE01000002_13	92.5	866775.SAMN00100756	QMHE01000002	QMHE01000002_13	2 Bacteria	1239 Firmicutes	91061 Bacilli	186826 Lactobacillales	186827 Aerococcaceae	1375 Aerococcus	specI_v3_03199	24.668	322158
GCA_003286725.1_ASM328672v1_genomic.gbff.gz:QMHE01000002_14	98.6	866775.SAMN00100756	QMHE01000002	QMHE01000002_14	2 Bacteria	1239 Firmicutes	91061 Bacilli	186826 Lactobacillales	186827 Aerococcaceae	1375 Aerococcus	specI_v3_03199	24.668	322158
GCA_003286725.1_ASM328672v1_genomic.gbff.gz:QMHE01000002_15	96.2	866775.SAMN00100756	QMHE01000002	QMHE01000002_15	2 Bacteria	1239 Firmicutes	91061 Bacilli	186826 Lactobacillales	186827 Aerococcaceae	1375 Aerococcus	specI_v3_03199	24.668	322158
GCA_003286725.1_ASM328672v1_genomic.gbff.gz:QMHE01000002_16	94.8	866775.SAMN00100756	QMHE01000002	QMHE01000002_16	2 Bacteria	1239 Firmicutes	91061 Bacilli	186826 Lactobacillales	186827 Aerococcaceae	1375 Aerococcus	specI_v3_03199	24.668	322158
GCA_003286725.1_ASM328672v1_genomic.gbff.gz:QMHE01000002_17	91.9	866775.SAMN00100756	QMHE01000002	QMHE01000002_17	2 Bacteria	1239 Firmicutes	91061 Bacilli	186826 Lactobacillales	186827 Aerococcaceae	1375 Aerococcus	specI_v3_03199	24.668	322158
GCA_003286725.1_ASM328672v1_genomic.gbff.gz:QMHE01000002_18	96.7	866775.SAMN00100756	QMHE01000002	QMHE01000002_18	2 Bacteria	1239 Firmicutes	91061 Bacilli	186826 Lactobacillales	186827 Aerococcaceae	1375 Aerococcus	specI_v3_03199	24.668	322158
GCA_003286725.1_ASM328672v1_genomic.gbff.gz:QMHE01000002_19	87.3	866775.SAMN00100756	QMHE01000002	QMHE01000002_19	2 Bacteria	1239 Firmicutes	91061 Bacilli	186826 Lactobacillales	186827 Aerococcaceae	1375 Aerococcus	specI_v3_03199	24.668	322158
GCA_003286725.1_ASM328672v1_genomic.gbff.gz:QMHE01000002_20	94.5	866775.SAMN00100756	QMHE01000002	QMHE01000002_20	2 Bacteria	1239 Firmicutes	91061 Bacilli	186826 Lactobacillales	186827 Aerococcaceae	1375 Aerococcus	specI_v3_03199	24.668	322158
GCA_003286725.1_ASM328672v1_genomic.gbff.gz:QMHE01000002_21	90.3	866775.SAMN00100756	QMHE01000002	QMHE01000002_21	2 Bacteria	1239 Firmicutes	91061 Bacilli	186826 Lactobacillales	186827 Aerococcaceae	1375 Aerococcus	specI_v3_03199	24.668	322158
GCA_003286725.1_ASM328672v1_genomic.gbff.gz:QMHE01000002_22	92	866775.SAMN00100756	QMHE01000002	QMHE01000002_22	2 Bacteria	1239 Firmicutes	91061 Bacilli	186826 Lactobacillales	186827 Aerococcaceae	1375 Aerococcus	specI_v3_03199	24.668	322158
GCA_003286725.1_ASM328672v1_genomic.gbff.gz:QMHE01000002_23	91.7	866775.SAMN00100756	QMHE01000002	QMHE01000002_23	2 Bacteria	1239 Firmicutes	91061 Bacilli	186826 Lactobacillales	186827 Aerococcaceae	1375 Aerococcus	specI_v3_03199	24.668	322158
GCA_003286725.1_ASM328672v1_genomic.gbff.gz:QMHE01000002_24	97.1	866775.SAMN00100756	QMHE01000002	QMHE01000002_24	2 Bacteria	1239 Firmicutes	91061 Bacilli	186826 Lactobacillales	186827 Aerococcaceae	1375 Aerococcus	specI_v3_03199	24.668	322158
GCA_003286725.1_ASM328672v1_genomic.gbff.gz:QMHE01000002_25	95.8	866775.SAMN00100756	QMHE01000002	QMHE01000002_25	2 Bacteria	1239 Firmicutes	91061 Bacilli	186826 Lactobacillales	186827 Aerococcaceae	1375 Aerococcus	specI_v3_03199	24.668	322158
GCA_003286725.1_ASM328672v1_genomic.gbff.gz:QMHE01000002_27	86.1	866775.SAMN00100756	QMHE01000002	QMHE01000002_27	2 Bacteria	1239 Firmicutes	91061 Bacilli	186826 Lactobacillales	186827 Aerococcaceae	1375 Aerococcus	specI_v3_03199	24.668	322158
GCA_003286725.1_ASM328672v1_genomic.gbff.gz:QMHE01000002_29	96.4	866775.SAMN00100756	QMHE01000002	QMHE01000002_29	2 Bacteria	1239 Firmicutes	91061 Bacilli	186826 Lactobacillales	186827 Aerococcaceae	1375 Aerococcus	specI_v3_03199	24.668	322158
GCA_003286725.1_ASM328672v1_genomic.gbff.gz:QMHE01000002_30	89.4	866775.SAMN00100756	QMHE01000002	QMHE01000002_30	2 Bacteria	1239 Firmicutes	91061 Bacilli	186826 Lactobacillales	186827 Aerococcaceae	1375 Aerococcus	specI_v3_03199	24.668	322158
GCA_003286725.1_ASM328672v1_genomic.gbff.gz:QMHE01000002_31	79.5	866775.SAMN00100756	QMHE01000002	QMHE01000002_31	2 Bacteria	1239 Firmicutes	91061 Bacilli	186826 Lactobacillales	186827 Aerococcaceae	1375 Aerococcus	specI_v3_03199	24.668	322158
GCA_003286725.1_ASM328672v1_genomic.gbff.gz:QMHE01000002_39	90.5	866775.SAMN00100756	QMHE01000002	QMHE01000002_39	2 Bacteria	1239 Firmicutes	91061 Bacilli	186826 Lactobacillales	186827 Aerococcaceae	1375 Aerococcus	specI_v3_03199	24.668	322158
GCA_003286725.1_ASM328672v1_genomic.gbff.gz:QMHE01000002_48	87.5	866775.SAMN00100756	QMHE01000002	QMHE01000002_48	2 Bacteria	1239 Firmicutes	91061 Bacilli	186826 Lactobacillales	186827 Aerococcaceae	1375 Aerococcus	specI_v3_03199	24.668	322158
GCA_003286725.1_ASM328672v1_genomic.gbff.gz:QMHE01000002_49	96.1	866775.SAMN00100756	QMHE01000002	QMHE01000002_49	2 Bacteria	1239 Firmicutes	91061 Bacilli	186826 Lactobacillales	186827 Aerococcaceae	1375 Aerococcus	specI_v3_03199	24.668	322158
GCA_003286725.1_ASM328672v1_genomic.gbff.gz:QMHE01000002_50	92.9	866775.SAMN00100756	QMHE01000002	QMHE01000002_50	2 Bacteria	1239 Firmicutes	91061 Bacilli	186826 Lactobacillales	186827 Aerococcaceae	1375 Aerococcus	specI_v3_03199	24.668	322158
GCA_003286725.1_ASM328672v1_genomic.gbff.gz:QMHE01000002_51	90.3	866775.SAMN00100756	QMHE01000002	QMHE01000002_51	2 Bacteria	1239 Firmicutes	91061 Bacilli	186826 Lactobacillales	186827 Aerococcaceae	1375 Aerococcus	specI_v3_03199	24.668	322158
GCA_003286725.1_ASM328672v1_genomic.gbff.gz:QMHE01000002_52	88.1	866775.SAMN00100756	QMHE01000002	QMHE01000002_52	2 Bacteria	1239 Firmicutes	91061 Bacilli	186826 Lactobacillales	186827 Aerococcaceae	1375 Aerococcus	specI_v3_03199	24.668	322158
GCA_003286725.1_ASM328672v1_genomic.gbff.gz:QMHE01000002_53	62.8	866775.SAMN00100756	QMHE01000002	QMHE01000002_53	2 Bacteria	1239 Firmicutes	91061 Bacilli	186826 Lactobacillales	186827 Aerococcaceae	1375 Aerococcus	specI_v3_03199	24.668	322158
GCA_003286725.1_ASM328672v1_genomic.gbff.gz:QMHE01000002_54	59.1	866775.SAMN00100756	QMHE01000002	QMHE01000002_54	2 Bacteria	1239 Firmicutes	91061 Bacilli	186826 Lactobacillales	186827 Aerococcaceae	1375 Aerococcus	specI_v3_03199	24.668	322158
GCA_003286725.1_ASM328672v1_genomic.gbff.gz:QMHE01000002_56	71.3	866775.SAMN00100756	QMHE01000002	QMHE01000002_56	2 Bacteria	1239 Firmicutes	91061 Bacilli	186826 Lactobacillales	186827 Aerococcaceae	1375 Aerococcus	specI_v3_03199	24.668	322158
GCA_003286725.1_ASM328672v1_genomic.gbff.gz:QMHE01000002_57	95.6	866775.SAMN00100756	QMHE01000002	QMHE01000002_57	2 Bacteria	1239 Firmicutes	91061 Bacilli	186826 Lactobacillales	186827 Aerococcaceae	1375 Aerococcus	specI_v3_03199	24.668	322158
GCA_003286725.1_ASM328672v1_genomic.gbff.gz:QMHE01000002_58	84.9	866775.SAMN00100756	QMHE01000002	QMHE01000002_58	2 Bacteria	1239 Firmicutes	91061 Bacilli	186826 Lactobacillales	186827 Aerococcaceae	1375 Aerococcus	specI_v3_03199	24.668	322158
GCA_003286725.1_ASM328672v1_genomic.gbff.gz:QMHE01000002_59	90.2	866775.SAMN00100756	QMHE01000002	QMHE01000002_59	2 Bacteria	1239 Firmicutes	91061 Bacilli	186826 Lactobacillales	186827 Aerococcaceae	1375 Aerococcus	specI_v3_03199	24.668	322158
GCA_003286725.1_ASM328672v1_genomic.gbff.gz:QMHE01000002_60	93	866775.SAMN00100756	QMHE01000002	QMHE01000002_60	2 Bacteria	1239 Firmicutes	91061 Bacilli	186826 Lactobacillales	186827 Aerococcaceae	1375 Aerococcus	specI_v3_03199	24.668	322158
GCA_003286725.1_ASM328672v1_genomic.gbff.gz:QMHE01000002_61	86.6	866775.SAMN00100756	QMHE01000002	QMHE01000002_61	2 Bacteria	1239 Firmicutes	91061 Bacilli	186826 Lactobacillales	186827 Aerococcaceae	1375 Aerococcus	specI_v3_03199	24.668	322158
GCA_003286725.1_ASM328672v1_genomic.gbff.gz:QMHE01000002_62	100	866775.SAMN00100756	QMHE01000002	QMHE01000002_62	2 Bacteria	1239 Firmicutes	91061 Bacilli	186826 Lactobacillales	186827 Aerococcaceae	1375 Aerococcus	specI_v3_03199	24.668	322158
GCA_003286725.1_ASM328672v1_genomic.gbff.gz:QMHE01000002_63	93.1	866775.SAMN00100756	QMHE01000002	QMHE01000002_63	2 Bacteria	1239 Firmicutes	91061 Bacilli	186826 Lactobacillales	186827 Aerococcaceae	1375 Aerococcus	specI_v3_03199	24.668	322158
GCA_003286725.1_ASM328672v1_genomic.gbff.gz:QMHE01000002_64	90.8	866775.SAMN00100756	QMHE01000002	QMHE01000002_64	2 Bacteria	1239 Firmicutes	91061 Bacilli	186826 Lactobacillales	186827 Aerococcaceae	1375 Aerococcus	specI_v3_03199	24.668	322158
GCA_003286725.1_ASM328672v1_genomic.gbff.gz:QMHE01000002_65	92.8	866775.SAMN00100756	QMHE01000002	QMHE01000002_65	2 Bacteria	1239 Firmicutes	91061 Bacilli	186826 Lactobacillales	186827 Aerococcaceae	1375 Aerococcus	specI_v3_03199	24.668	322158
GCA_003286725.1_ASM328672v1_genomic.gbff.gz:QMHE01000002_66	92.7	866775.SAMN00100756	QMHE01000002	QMHE01000002_66	2 Bacteria	1239 Firmicutes	91061 Bacilli	186826 Lactobacillales	186827 Aerococcaceae	1375 Aerococcus	specI_v3_03199	24.668	322158
GCA_003286725.1_ASM328672v1_genomic.gbff.gz:QMHE01000002_67	100	866775.SAMN00100756	QMHE01000002	QMHE01000002_67	2 Bacteria	1239 Firmicutes	91061 Bacilli	186826 Lactobacillales	186827 Aerococcaceae	1375 Aerococcus	specI_v3_03199	24.668	322158
GCA_003286725.1_ASM328672v1_genomic.gbff.gz:QMHE01000002_68	97.5	866775.SAMN00100756	QMHE01000002	QMHE01000002_68	2 Bacteria	1239 Firmicutes	91061 Bacilli	186826 Lactobacillales	186827 Aerococcaceae	1375 Aerococcus	specI_v3_03199	24.668	322158
GCA_003286725.1_ASM328672v1_genomic.gbff.gz:QMHE01000002_69	89.6	866775.SAMN00100756	QMHE01000002	QMHE01000002_69	2 Bacteria	1239 Firmicutes	91061 Bacilli	186826 Lactobacillales	186827 Aerococcaceae	1375 Aerococcus	specI_v3_03199	24.668	322158
GCA_003286725.1_ASM328672v1_genomic.gbff.gz:QMHE01000002_70	91	866775.SAMN00100756	QMHE01000002	QMHE01000002_70	2 Bacteria	1239 Firmicutes	91061 Bacilli	186826 Lactobacillales	186827 Aerococcaceae	1375 Aerococcus	specI_v3_03199	24.668	322158
GCA_003286725.1_ASM328672v1_genomic.gbff.gz:QMHE01000002_71	83.3	866775.SAMN00100756	QMHE01000002	QMHE01000002_71	2 Bacteria	1239 Firmicutes	91061 Bacilli	186826 Lactobacillales	186827 Aerococcaceae	1375 Aerococcus	specI_v3_03199	24.668	322158
GCA_003286725.1_ASM328672v1_genomic.gbff.gz:QMHE01000002_72	91.3	866775.SAMN00100756	QMHE01000002	QMHE01000002_72	2 Bacteria	1239 Firmicutes	91061 Bacilli	186826 Lactobacillales	186827 Aerococcaceae	1375 Aerococcus	specI_v3_03199	24.668	322158
GCA_003286725.1_ASM328672v1_genomic.gbff.gz:QMHE01000002_73	85	866775.SAMN00100756	QMHE01000002	QMHE01000002_73	2 Bacteria	1239 Firmicutes	91061 Bacilli	186826 Lactobacillales	186827 Aerococcaceae	1375 Aerococcus	specI_v3_03199	24.668	322158
GCA_003286725.1_ASM328672v1_genomic.gbff.gz:QMHE01000002_74	91.2	866775.SAMN00100756	QMHE01000002	QMHE01000002_74	2 Bacteria	1239 Firmicutes	91061 Bacilli	186826 Lactobacillales	186827 Aerococcaceae	1375 Aerococcus	specI_v3_03199	24.668	322158
GCA_003286725.1_ASM328672v1_genomic.gbff.gz:QMHE01000002_75	95.8	866775.SAMN00100756	QMHE01000002	QMHE01000002_75	2 Bacteria	1239 Firmicutes	91061 Bacilli	186826 Lactobacillales	186827 Aerococcaceae	1375 Aerococcus	specI_v3_03199	24.668	322158
GCA_003286725.1_ASM328672v1_genomic.gbff.gz:QMHE01000002_76	97.5	866775.SAMN00100756	QMHE01000002	QMHE01000002_76	2 Bacteria	1239 Firmicutes	91061 Bacilli	186826 Lactobacillales	186827 Aerococcaceae	1375 Aerococcus	specI_v3_03199	24.668	322158
GCA_003286725.1_ASM328672v1_genomic.gbff.gz:QMHE01000002_77	98.6	866775.SAMN00100756	QMHE01000002	QMHE01000002_77	2 Bacteria	1239 Firmicutes	91061 Bacilli	186826 Lactobacillales	186827 Aerococcaceae	1375 Aerococcus	specI_v3_03199	24.668	322158
GCA_003286725.1_ASM328672v1_genomic.gbff.gz:QMHE01000002_78	99.4	866775.SAMN00100756	QMHE01000002	QMHE01000002_78	2 Bacteria	1239 Firmicutes	91061 Bacilli	186826 Lactobacillales	186827 Aerococcaceae	1375 Aerococcus	specI_v3_03199	24.668	322158
GCA_003286725.1_ASM328672v1_genomic.gbff.gz:QMHE01000002_79	97.3	866775.SAMN00100756	QMHE01000002	QMHE01000002_79	2 Bacteria	1239 Firmicutes	91061 Bacilli	186826 Lactobacillales	186827 Aerococcaceae	1375 Aerococcus	specI_v3_03199	24.668	322158
GCA_003286725.1_ASM328672v1_genomic.gbff.gz:QMHE01000002_80	97.1	866775.SAMN00100756	QMHE01000002	QMHE01000002_80	2 Bacteria	1239 Firmicutes	91061 Bacilli	186826 Lactobacillales	186827 Aerococcaceae	1375 Aerococcus	specI_v3_03199	24.668	322158
GCA_003286725.1_ASM328672v1_genomic.gbff.gz:QMHE01000002_81	95.8	866775.SAMN00100756	QMHE01000002	QMHE01000002_81	2 Bacteria	1239 Firmicutes	91061 Bacilli	186826 Lactobacillales	186827 Aerococcaceae	1375 Aerococcus	specI_v3_03199	24.668	322158
GCA_003286725.1_ASM328672v1_genomic.gbff.gz:QMHE01000002_82	99.5	866775.SAMN00100756	QMHE01000002	QMHE01000002_82	2 Bacteria	1239 Firmicutes	91061 Bacilli	186826 Lactobacillales	186827 Aerococcaceae	1375 Aerococcus	specI_v3_03199	24.668	322158
GCA_003286725.1_ASM328672v1_genomic.gbff.gz:QMHE01000002_83	99.6	866775.SAMN00100756	QMHE01000002	QMHE01000002_83	2 Bacteria	1239 Firmicutes	91061 Bacilli	186826 Lactobacillales	186827 Aerococcaceae	1375 Aerococcus	specI_v3_03199	24.668	322158
GCA_003286725.1_ASM328672v1_genomic.gbff.gz:QMHE01000002_84	98.6	866775.SAMN00100756	QMHE01000002	QMHE01000002_84	2 Bacteria	1239 Firmicutes	91061 Bacilli	186826 Lactobacillales	186827 Aerococcaceae	1375 Aerococcus	specI_v3_03199	24.668	322158
GCA_003286725.1_ASM328672v1_genomic.gbff.gz:QMHE01000002_85	100	866775.SAMN00100756	QMHE01000002	QMHE01000002_85	2 Bacteria	1239 Firmicutes	91061 Bacilli	186826 Lactobacillales	186827 Aerococcaceae	1375 Aerococcus	specI_v3_03199	24.668	322158
GCA_003286725.1_ASM328672v1_genomic.gbff.gz:QMHE01000002_86	100	866775.SAMN00100756	QMHE01000002	QMHE01000002_86	2 Bacteria	1239 Firmicutes	91061 Bacilli	186826 Lactobacillales	186827 Aerococcaceae	1375 Aerococcus	specI_v3_03199	24.668	322158
GCA_003286725.1_ASM328672v1_genomic.gbff.gz:QMHE01000002_87	97.3	866775.SAMN00100756	QMHE01000002	QMHE01000002_87	2 Bacteria	1239 Firmicutes	91061 Bacilli	186826 Lactobacillales	186827 Aerococcaceae	1375 Aerococcus	specI_v3_03199	24.668	322158
GCA_003286725.1_ASM328672v1_genomic.gbff.gz:QMHE01000002_88	94.6	866775.SAMN00100756	QMHE01000002	QMHE01000002_88	2 Bacteria	1239 Firmicutes	91061 Bacilli	186826 Lactobacillales	186827 Aerococcaceae	1375 Aerococcus	specI_v3_03199	24.668	322158
GCA_003286725.1_ASM328672v1_genomic.gbff.gz:QMHE01000002_90	97.8	866775.SAMN00100756	QMHE01000002	QMHE01000002_90	2 Bacteria	1239 Firmicutes	91061 Bacilli	186826 Lactobacillales	186827 Aerococcaceae	1375 Aerococcus	specI_v3_03199	24.668	322158
GCA_003286725.1_ASM328672v1_genomic.gbff.gz:QMHE01000002_91	99	866775.SAMN00100756	QMHE01000002	QMHE01000002_91	2 Bacteria	1239 Firmicutes	91061 Bacilli	186826 Lactobacillales	186827 Aerococcaceae	1375 Aerococcus	specI_v3_03199	24.668	322158
GCA_003286725.1_ASM328672v1_genomic.gbff.gz:QMHE01000002_92	98.1	866775.SAMN00100756	QMHE01000002	QMHE01000002_92	2 Bacteria	1239 Firmicutes	91061 Bacilli	186826 Lactobacillales	186827 Aerococcaceae	1375 Aerococcus	specI_v3_03199	24.668	322158
GCA_003286725.1_ASM328672v1_genomic.gbff.gz:QMHE01000002_93	97.2	866775.SAMN00100756	QMHE01000002	QMHE01000002_93	2 Bacteria	1239 Firmicutes	91061 Bacilli	186826 Lactobacillales	186827 Aerococcaceae	1375 Aerococcus	specI_v3_03199	24.668	322158
GCA_003286725.1_ASM328672v1_genomic.gbff.gz:QMHE01000002_94	99	866775.SAMN00100756	QMHE01000002	QMHE01000002_94	2 Bacteria	1239 Firmicutes	91061 Bacilli	186826 Lactobacillales	186827 Aerococcaceae	1375 Aerococcus	specI_v3_03199	24.668	322158
GCA_003286725.1_ASM328672v1_genomic.gbff.gz:QMHE01000002_95	98.6	866775.SAMN00100756	QMHE01000002	QMHE01000002_95	2 Bacteria	1239 Firmicutes	91061 Bacilli	186826 Lactobacillales	186827 Aerococcaceae	1375 Aerococcus	specI_v3_03199	24.668	322158
GCA_003286725.1_ASM328672v1_genomic.gbff.gz:QMHE01000002_97	87.5	866775.SAMN00100756	QMHE01000002	QMHE01000002_97	2 Bacteria	1239 Firmicutes	91061 Bacilli	186826 Lactobacillales	186827 Aerococcaceae	1375 Aerococcus	specI_v3_03199	24.668	322158
GCA_003286725.1_ASM328672v1_genomic.gbff.gz:QMHE01000002_98	97.8	866775.SAMN00100756	QMHE01000002	QMHE01000002_98	2 Bacteria	1239 Firmicutes	91061 Bacilli	186826 Lactobacillales	186827 Aerococcaceae	1375 Aerococcus	specI_v3_03199	24.668	322158
GCA_003286725.1_ASM328672v1_genomic.gbff.gz:QMHE01000002_99	94.3	866775.SAMN00100756	QMHE01000002	QMHE01000002_99	2 Bacteria	1239 Firmicutes	91061 Bacilli	186826 Lactobacillales	186827 Aerococcaceae	1375 Aerococcus	specI_v3_03199	24.668	322158
GCA_003286725.1_ASM328672v1_genomic.gbff.gz:QMHE01000002_100	99.3	866775.SAMN00100756	QMHE01000002	QMHE01000002_100	2 Bacteria	1239 Firmicutes	91061 Bacilli	186826 Lactobacillales	186827 Aerococcaceae	1375 Aerococcus	specI_v3_03199	24.668	322158
GCA_003286725.1_ASM328672v1_genomic.gbff.gz:QMHE01000002_101	97.1	866775.SAMN00100756	QMHE01000002	QMHE01000002_101	2 Bacteria	1239 Firmicutes	91061 Bacilli	186826 Lactobacillales	186827 Aerococcaceae	1375 Aerococcus	specI_v3_03199	24.668	322158
GCA_003286725.1_ASM328672v1_genomic.gbff.gz:QMHE01000002_102	95.6	866775.SAMN00100756	QMHE01000002	QMHE01000002_102	2 Bacteria	1239 Firmicutes	91061 Bacilli	186826 Lactobacillales	186827 Aerococcaceae	1375 Aerococcus	specI_v3_03199	24.668	322158
GCA_003286725.1_ASM328672v1_genomic.gbff.gz:QMHE01000002_103	95.3	866775.SAMN00100756	QMHE01000002	QMHE01000002_103	2 Bacteria	1239 Firmicutes	91061 Bacilli	186826 Lactobacillales	186827 Aerococcaceae	1375 Aerococcus	specI_v3_03199	24.668	322158
GCA_003286725.1_ASM328672v1_genomic.gbff.gz:QMHE01000002_104	95.7	866775.SAMN00100756	QMHE01000002	QMHE01000002_104	2 Bacteria	1239 Firmicutes	91061 Bacilli	186826 Lactobacillales	186827 Aerococcaceae	1375 Aerococcus	specI_v3_03199	24.668	322158
GCA_003286725.1_ASM328672v1_genomic.gbff.gz:QMHE01000002_105	95.1	866775.SAMN00100756	QMHE01000002	QMHE01000002_105	2 Bacteria	1239 Firmicutes	91061 Bacilli	186826 Lactobacillales	186827 Aerococcaceae	1375 Aerococcus	specI_v3_03199	24.668	322158
GCA_003286725.1_ASM328672v1_genomic.gbff.gz:QMHE01000002_106	92	866775.SAMN00100756	QMHE01000002	QMHE01000002_106	2 Bacteria	1239 Firmicutes	91061 Bacilli	186826 Lactobacillales	186827 Aerococcaceae	1375 Aerococcus	specI_v3_03199	24.668	322158
GCA_003286725.1_ASM328672v1_genomic.gbff.gz:QMHE01000002_107	92.8	866775.SAMN00100756	QMHE01000002	QMHE01000002_107	2 Bacteria	1239 Firmicutes	91061 Bacilli	186826 Lactobacillales	186827 Aerococcaceae	1375 Aerococcus	specI_v3_03199	24.668	322158
GCA_003286725.1_ASM328672v1_genomic.gbff.gz:QMHE01000002_108	93.5	866775.SAMN00100756	QMHE01000002	QMHE01000002_108	2 Bacteria	1239 Firmicutes	91061 Bacilli	186826 Lactobacillales	186827 Aerococcaceae	1375 Aerococcus	specI_v3_03199	24.668	322158
GCA_003286725.1_ASM328672v1_genomic.gbff.gz:QMHE01000002_110	99.4	866775.SAMN00100756	QMHE01000002	QMHE01000002_110	2 Bacteria	1239 Firmicutes	91061 Bacilli	186826 Lactobacillales	186827 Aerococcaceae	1375 Aerococcus	specI_v3_03199	24.668	322158
GCA_003286725.1_ASM328672v1_genomic.gbff.gz:QMHE01000002_111	91.3	866775.SAMN00100756	QMHE01000002	QMHE01000002_111	2 Bacteria	1239 Firmicutes	91061 Bacilli	186826 Lactobacillales	186827 Aerococcaceae	1375 Aerococcus	specI_v3_03199	24.668	322158
GCA_003286725.1_ASM328672v1_genomic.gbff.gz:QMHE01000002_112	93.6	866775.SAMN00100756	QMHE01000002	QMHE01000002_112	2 Bacteria	1239 Firmicutes	91061 Bacilli	186826 Lactobacillales	186827 Aerococcaceae	1375 Aerococcus	specI_v3_03199	24.668	322158
GCA_003286725.1_ASM328672v1_genomic.gbff.gz:QMHE01000002_113	97.2	866775.SAMN00100756	QMHE01000002	QMHE01000002_113	2 Bacteria	1239 Firmicutes	91061 Bacilli	186826 Lactobacillales	186827 Aerococcaceae	1375 Aerococcus	specI_v3_03199	24.668	322158
GCA_003286725.1_ASM328672v1_genomic.gbff.gz:QMHE01000002_114	98.8	866775.SAMN00100756	QMHE01000002	QMHE01000002_114	2 Bacteria	1239 Firmicutes	91061 Bacilli	186826 Lactobacillales	186827 Aerococcaceae	1375 Aerococcus	specI_v3_03199	24.668	322158
GCA_003286725.1_ASM328672v1_genomic.gbff.gz:QMHE01000002_115	93.2	866775.SAMN00100756	QMHE01000002	QMHE01000002_115	2 Bacteria	1239 Firmicutes	91061 Bacilli	186826 Lactobacillales	186827 Aerococcaceae	1375 Aerococcus	specI_v3_03199	24.668	322158
GCA_003286725.1_ASM328672v1_genomic.gbff.gz:QMHE01000002_116	86.7	866775.SAMN00100756	QMHE01000002	QMHE01000002_116	2 Bacteria	1239 Firmicutes	91061 Bacilli	186826 Lactobacillales	186827 Aerococcaceae	1375 Aerococcus	specI_v3_03199	24.668	322158
GCA_003286725.1_ASM328672v1_genomic.gbff.gz:QMHE01000002_117	77.5	866775.SAMN00100756	QMHE01000002	QMHE01000002_117	2 Bacteria	1239 Firmicutes	91061 Bacilli	186826 Lactobacillales	186827 Aerococcaceae	1375 Aerococcus	specI_v3_03199	24.668	322158
GCA_003286725.1_ASM328672v1_genomic.gbff.gz:QMHE01000002_118	90.8	866775.SAMN00100756	QMHE01000002	QMHE01000002_118	2 Bacteria	1239 Firmicutes	91061 Bacilli	186826 Lactobacillales	186827 Aerococcaceae	1375 Aerococcus	specI_v3_03199	24.668	322158
GCA_003286725.1_ASM328672v1_genomic.gbff.gz:QMHE01000002_119	97	866775.SAMN00100756	QMHE01000002	QMHE01000002_119	2 Bacteria	1239 Firmicutes	91061 Bacilli	186826 Lactobacillales	186827 Aerococcaceae	1375 Aerococcus	specI_v3_03199	24.668	322158
GCA_003286725.1_ASM328672v1_genomic.gbff.gz:QMHE01000002_120	85.2	866775.SAMN00100756	QMHE01000002	QMHE01000002_120	2 Bacteria	1239 Firmicutes	91061 Bacilli	186826 Lactobacillales	186827 Aerococcaceae	1375 Aerococcus	specI_v3_03199	24.668	322158
GCA_003286725.1_ASM328672v1_genomic.gbff.gz:QMHE01000002_121	82.1	866775.SAMN00100756	QMHE01000002	QMHE01000002_121	2 Bacteria	1239 Firmicutes	91061 Bacilli	186826 Lactobacillales	186827 Aerococcaceae	1375 Aerococcus	specI_v3_03199	24.668	322158
GCA_003286725.1_ASM328672v1_genomic.gbff.gz:QMHE01000002_122	96	866775.SAMN00100756	QMHE01000002	QMHE01000002_122	2 Bacteria	1239 Firmicutes	91061 Bacilli	186826 Lactobacillales	186827 Aerococcaceae	1375 Aerococcus	specI_v3_03199	24.668	322158
GCA_003286725.1_ASM328672v1_genomic.gbff.gz:QMHE01000002_123	59.6	866775.SAMN00100756	QMHE01000002	QMHE01000002_123	2 Bacteria	1239 Firmicutes	91061 Bacilli	186826 Lactobacillales	186827 Aerococcaceae	1375 Aerococcus	specI_v3_03199	24.668	322158
GCA_003286725.1_ASM328672v1_genomic.gbff.gz:QMHE01000002_125	70.8	866775.SAMN00100756	QMHE01000002	QMHE01000002_125	2 Bacteria	1239 Firmicutes	91061 Bacilli	186826 Lactobacillales	186827 Aerococcaceae	1375 Aerococcus	specI_v3_03199	24.668	322158
GCA_003286725.1_ASM328672v1_genomic.gbff.gz:QMHE01000002_126	34.6	866775.SAMN00100756	QMHE01000002	QMHE01000002_126	2 Bacteria	1239 Firmicutes	91061 Bacilli	186826 Lactobacillales	186827 Aerococcaceae	1375 Aerococcus	specI_v3_03199	24.668	322158
GCA_003286725.1_ASM328672v1_genomic.gbff.gz:QMHE01000002_127	49.3	866775.SAMN00100756	QMHE01000002	QMHE01000002_127	2 Bacteria	1239 Firmicutes	91061 Bacilli	186826 Lactobacillales	186827 Aerococcaceae	1375 Aerococcus	specI_v3_03199	24.668	322158
GCA_003286725.1_ASM328672v1_genomic.gbff.gz:QMHE01000002_128	41	866775.SAMN00100756	QMHE01000002	QMHE01000002_128	2 Bacteria	1239 Firmicutes	91061 Bacilli	186826 Lactobacillales	186827 Aerococcaceae	1375 Aerococcus	specI_v3_03199	24.668	322158
GCA_003286725.1_ASM328672v1_genomic.gbff.gz:QMHE01000002_133	43.6	866775.SAMN00100756	QMHE01000002	QMHE01000002_133	2 Bacteria	1239 Firmicutes	91061 Bacilli	186826 Lactobacillales	186827 Aerococcaceae	1375 Aerococcus	specI_v3_03199	24.668	322158
GCA_003286725.1_ASM328672v1_genomic.gbff.gz:QMHE01000002_134	94.6	866775.SAMN00100756	QMHE01000002	QMHE01000002_134	2 Bacteria	1239 Firmicutes	91061 Bacilli	186826 Lactobacillales	186827 Aerococcaceae	1375 Aerococcus	specI_v3_03199	24.668	322158
GCA_003286725.1_ASM328672v1_genomic.gbff.gz:QMHE01000002_135	91.8	866775.SAMN00100756	QMHE01000002	QMHE01000002_135	2 Bacteria	1239 Firmicutes	91061 Bacilli	186826 Lactobacillales	186827 Aerococcaceae	1375 Aerococcus	specI_v3_03199	24.668	322158
GCA_003286725.1_ASM328672v1_genomic.gbff.gz:QMHE01000002_136	58.9	866775.SAMN00100756	QMHE01000002	QMHE01000002_136	2 Bacteria	1239 Firmicutes	91061 Bacilli	186826 Lactobacillales	186827 Aerococcaceae	1375 Aerococcus	specI_v3_03199	24.668	322158
GCA_003286725.1_ASM328672v1_genomic.gbff.gz:QMHE01000002_137	92.1	866775.SAMN00100756	QMHE01000002	QMHE01000002_137	2 Bacteria	1239 Firmicutes	91061 Bacilli	186826 Lactobacillales	186827 Aerococcaceae	1375 Aerococcus	specI_v3_03199	24.668	322158
GCA_003286725.1_ASM328672v1_genomic.gbff.gz:QMHE01000002_138	99.5	866775.SAMN00100756	QMHE01000002	QMHE01000002_138	2 Bacteria	1239 Firmicutes	91061 Bacilli	186826 Lactobacillales	186827 Aerococcaceae	1375 Aerococcus	specI_v3_03199	24.668	322158
GCA_003286725.1_ASM328672v1_genomic.gbff.gz:QMHE01000002_139	77.6	866775.SAMN00100756	QMHE01000002	QMHE01000002_139	2 Bacteria	1239 Firmicutes	91061 Bacilli	186826 Lactobacillales	186827 Aerococcaceae	1375 Aerococcus	specI_v3_03199	24.668	322158
GCA_003286725.1_ASM328672v1_genomic.gbff.gz:QMHE01000002_140	98	866775.SAMN00100756	QMHE01000002	QMHE01000002_140	2 Bacteria	1239 Firmicutes	91061 Bacilli	186826 Lactobacillales	186827 Aerococcaceae	1375 Aerococcus	specI_v3_03199	24.668	322158
GCA_003286725.1_ASM328672v1_genomic.gbff.gz:QMHE01000002_141	94.6	866775.SAMN00100756	QMHE01000002	QMHE01000002_141	2 Bacteria	1239 Firmicutes	91061 Bacilli	186826 Lactobacillales	186827 Aerococcaceae	1375 Aerococcus	specI_v3_03199	24.668	322158
GCA_003286725.1_ASM328672v1_genomic.gbff.gz:QMHE01000002_142	92.3	866775.SAMN00100756	QMHE01000002	QMHE01000002_142	2 Bacteria	1239 Firmicutes	91061 Bacilli	186826 Lactobacillales	186827 Aerococcaceae	1375 Aerococcus	specI_v3_03199	24.668	322158
GCA_003286725.1_ASM328672v1_genomic.gbff.gz:QMHE01000002_143	97.9	866775.SAMN00100756	QMHE01000002	QMHE01000002_143	2 Bacteria	1239 Firmicutes	91061 Bacilli	186826 Lactobacillales	186827 Aerococcaceae	1375 Aerococcus	specI_v3_03199	24.668	322158
GCA_003286725.1_ASM328672v1_genomic.gbff.gz:QMHE01000002_144	86.8	866775.SAMN00100756	QMHE01000002	QMHE01000002_144	2 Bacteria	1239 Firmicutes	91061 Bacilli	186826 Lactobacillales	186827 Aerococcaceae	1375 Aerococcus	specI_v3_03199	24.668	322158
GCA_003286725.1_ASM328672v1_genomic.gbff.gz:QMHE01000002_146	79	866775.SAMN00100756	QMHE01000002	QMHE01000002_146	2 Bacteria	1239 Firmicutes	91061 Bacilli	186826 Lactobacillales	186827 Aerococcaceae	1375 Aerococcus	specI_v3_03199	24.668	322158
GCA_003286725.1_ASM328672v1_genomic.gbff.gz:QMHE01000002_147	76	866775.SAMN00100756	QMHE01000002	QMHE01000002_147	2 Bacteria	1239 Firmicutes	91061 Bacilli	186826 Lactobacillales	186827 Aerococcaceae	1375 Aerococcus	specI_v3_03199	24.668	322158
GCA_003286725.1_ASM328672v1_genomic.gbff.gz:QMHE01000002_148	94.5	866775.SAMN00100756	QMHE01000002	QMHE01000002_148	2 Bacteria	1239 Firmicutes	91061 Bacilli	186826 Lactobacillales	186827 Aerococcaceae	1375 Aerococcus	specI_v3_03199	24.668	322158
GCA_003286725.1_ASM328672v1_genomic.gbff.gz:QMHE01000002_149	98.2	866775.SAMN00100756	QMHE01000002	QMHE01000002_149	2 Bacteria	1239 Firmicutes	91061 Bacilli	186826 Lactobacillales	186827 Aerococcaceae	1375 Aerococcus	specI_v3_03199	24.668	322158
GCA_003286725.1_ASM328672v1_genomic.gbff.gz:QMHE01000002_150	96.6	866775.SAMN00100756	QMHE01000002	QMHE01000002_150	2 Bacteria	1239 Firmicutes	91061 Bacilli	186826 Lactobacillales	186827 Aerococcaceae	1375 Aerococcus	specI_v3_03199	24.668	322158
GCA_003286725.1_ASM328672v1_genomic.gbff.gz:QMHE01000002_151	93.6	866775.SAMN00100756	QMHE01000002	QMHE01000002_151	2 Bacteria	1239 Firmicutes	91061 Bacilli	186826 Lactobacillales	186827 Aerococcaceae	1375 Aerococcus	specI_v3_03199	24.668	322158
GCA_003286725.1_ASM328672v1_genomic.gbff.gz:QMHE01000002_152	90.2	866775.SAMN00100756	QMHE01000002	QMHE01000002_152	2 Bacteria	1239 Firmicutes	91061 Bacilli	186826 Lactobacillales	186827 Aerococcaceae	1375 Aerococcus	specI_v3_03199	24.668	322158
GCA_003286725.1_ASM328672v1_genomic.gbff.gz:QMHE01000002_153	79.5	866775.SAMN00100756	QMHE01000002	QMHE01000002_153	2 Bacteria	1239 Firmicutes	91061 Bacilli	186826 Lactobacillales	186827 Aerococcaceae	1375 Aerococcus	specI_v3_03199	24.668	322158
GCA_003286725.1_ASM328672v1_genomic.gbff.gz:QMHE01000002_154	79.9	866775.SAMN00100756	QMHE01000002	QMHE01000002_154	2 Bacteria	1239 Firmicutes	91061 Bacilli	186826 Lactobacillales	186827 Aerococcaceae	1375 Aerococcus	specI_v3_03199	24.668	322158
GCA_003286725.1_ASM328672v1_genomic.gbff.gz:QMHE01000002_156	94.8	866775.SAMN00100756	QMHE01000002	QMHE01000002_156	2 Bacteria	1239 Firmicutes	91061 Bacilli	186826 Lactobacillales	186827 Aerococcaceae	1375 Aerococcus	specI_v3_03199	24.668	322158
GCA_003286725.1_ASM328672v1_genomic.gbff.gz:QMHE01000002_157	96.8	866775.SAMN00100756	QMHE01000002	QMHE01000002_157	2 Bacteria	1239 Firmicutes	91061 Bacilli	186826 Lactobacillales	186827 Aerococcaceae	1375 Aerococcus	specI_v3_03199	24.668	322158
GCA_003286725.1_ASM328672v1_genomic.gbff.gz:QMHE01000002_158	95.8	866775.SAMN00100756	QMHE01000002	QMHE01000002_158	2 Bacteria	1239 Firmicutes	91061 Bacilli	186826 Lactobacillales	186827 Aerococcaceae	1375 Aerococcus	specI_v3_03199	24.668	322158
GCA_003286725.1_ASM328672v1_genomic.gbff.gz:QMHE01000002_159	86.5	866775.SAMN00100756	QMHE01000002	QMHE01000002_159	2 Bacteria	1239 Firmicutes	91061 Bacilli	186826 Lactobacillales	186827 Aerococcaceae	1375 Aerococcus	specI_v3_03199	24.668	322158
GCA_003286725.1_ASM328672v1_genomic.gbff.gz:QMHE01000002_160	100	866775.SAMN00100756	QMHE01000002	QMHE01000002_160	2 Bacteria	1239 Firmicutes	91061 Bacilli	186826 Lactobacillales	186827 Aerococcaceae	1375 Aerococcus	specI_v3_03199	24.668	322158
GCA_003286725.1_ASM328672v1_genomic.gbff.gz:QMHE01000002_161	97.3	866775.SAMN00100756	QMHE01000002	QMHE01000002_161	2 Bacteria	1239 Firmicutes	91061 Bacilli	186826 Lactobacillales	186827 Aerococcaceae	1375 Aerococcus	specI_v3_03199	24.668	322158
GCA_003286725.1_ASM328672v1_genomic.gbff.gz:QMHE01000002_162	98.6	866775.SAMN00100756	QMHE01000002	QMHE01000002_162	2 Bacteria	1239 Firmicutes	91061 Bacilli	186826 Lactobacillales	186827 Aerococcaceae	1375 Aerococcus	specI_v3_03199	24.668	322158
GCA_003286725.1_ASM328672v1_genomic.gbff.gz:QMHE01000002_163	99.1	866775.SAMN00100756	QMHE01000002	QMHE01000002_163	2 Bacteria	1239 Firmicutes	91061 Bacilli	186826 Lactobacillales	186827 Aerococcaceae	1375 Aerococcus	specI_v3_03199	24.668	322158
GCA_003286725.1_ASM328672v1_genomic.gbff.gz:QMHE01000002_164	97.9	866775.SAMN00100756	QMHE01000002	QMHE01000002_164	2 Bacteria	1239 Firmicutes	91061 Bacilli	186826 Lactobacillales	186827 Aerococcaceae	1375 Aerococcus	specI_v3_03199	24.668	322158
GCA_003286725.1_ASM328672v1_genomic.gbff.gz:QMHE01000002_165	97.4	866775.SAMN00100756	QMHE01000002	QMHE01000002_165	2 Bacteria	1239 Firmicutes	91061 Bacilli	186826 Lactobacillales	186827 Aerococcaceae	1375 Aerococcus	specI_v3_03199	24.668	322158
GCA_003286725.1_ASM328672v1_genomic.gbff.gz:QMHE01000002_166	99.1	866775.SAMN00100756	QMHE01000002	QMHE01000002_166	2 Bacteria	1239 Firmicutes	91061 Bacilli	186826 Lactobacillales	186827 Aerococcaceae	1375 Aerococcus	specI_v3_03199	24.668	322158
GCA_003286725.1_ASM328672v1_genomic.gbff.gz:QMHE01000002_167	96.1	866775.SAMN00100756	QMHE01000002	QMHE01000002_167	2 Bacteria	1239 Firmicutes	91061 Bacilli	186826 Lactobacillales	186827 Aerococcaceae	1375 Aerococcus	specI_v3_03199	24.668	322158
GCA_003286725.1_ASM328672v1_genomic.gbff.gz:QMHE01000002_168	94	866775.SAMN00100756	QMHE01000002	QMHE01000002_168	2 Bacteria	1239 Firmicutes	91061 Bacilli	186826 Lactobacillales	186827 Aerococcaceae	1375 Aerococcus	specI_v3_03199	24.668	322158
GCA_003286725.1_ASM328672v1_genomic.gbff.gz:QMHE01000002_169	83.3	866775.SAMN00100756	QMHE01000002	QMHE01000002_169	2 Bacteria	1239 Firmicutes	91061 Bacilli	186826 Lactobacillales	186827 Aerococcaceae	1375 Aerococcus	specI_v3_03199	24.668	322158
GCA_003286725.1_ASM328672v1_genomic.gbff.gz:QMHE01000002_170	94.7	866775.SAMN00100756	QMHE01000002	QMHE01000002_170	2 Bacteria	1239 Firmicutes	91061 Bacilli	186826 Lactobacillales	186827 Aerococcaceae	1375 Aerococcus	specI_v3_03199	24.668	322158
GCA_003286725.1_ASM328672v1_genomic.gbff.gz:QMHE01000002_171	97	866775.SAMN00100756	QMHE01000002	QMHE01000002_171	2 Bacteria	1239 Firmicutes	91061 Bacilli	186826 Lactobacillales	186827 Aerococcaceae	1375 Aerococcus	specI_v3_03199	24.668	322158
GCA_003286725.1_ASM328672v1_genomic.gbff.gz:QMHE01000002_172	96.7	866775.SAMN00100756	QMHE01000002	QMHE01000002_172	2 Bacteria	1239 Firmicutes	91061 Bacilli	186826 Lactobacillales	186827 Aerococcaceae	1375 Aerococcus	specI_v3_03199	24.668	322158
GCA_003286725.1_ASM328672v1_genomic.gbff.gz:QMHE01000002_173	96.7	866775.SAMN00100756	QMHE01000002	QMHE01000002_173	2 Bacteria	1239 Firmicutes	91061 Bacilli	186826 Lactobacillales	186827 Aerococcaceae	1375 Aerococcus	specI_v3_03199	24.668	322158
GCA_003286725.1_ASM328672v1_genomic.gbff.gz:QMHE01000002_176	93.7	866775.SAMN00100756	QMHE01000002	QMHE01000002_176	2 Bacteria	1239 Firmicutes	91061 Bacilli	186826 Lactobacillales	186827 Aerococcaceae	1375 Aerococcus	specI_v3_03199	24.668	322158
GCA_003286725.1_ASM328672v1_genomic.gbff.gz:QMHE01000002_177	78.1	866775.SAMN00100756	QMHE01000002	QMHE01000002_177	2 Bacteria	1239 Firmicutes	91061 Bacilli	186826 Lactobacillales	186827 Aerococcaceae	1375 Aerococcus	specI_v3_03199	24.668	322158
GCA_003286725.1_ASM328672v1_genomic.gbff.gz:QMHE01000002_178	85.9	866775.SAMN00100756	QMHE01000002	QMHE01000002_178	2 Bacteria	1239 Firmicutes	91061 Bacilli	186826 Lactobacillales	186827 Aerococcaceae	1375 Aerococcus	specI_v3_03199	24.668	322158
GCA_003286725.1_ASM328672v1_genomic.gbff.gz:QMHE01000002_179	99.4	866775.SAMN00100756	QMHE01000002	QMHE01000002_179	2 Bacteria	1239 Firmicutes	91061 Bacilli	186826 Lactobacillales	186827 Aerococcaceae	1375 Aerococcus	specI_v3_03199	24.668	322158
GCA_003286725.1_ASM328672v1_genomic.gbff.gz:QMHE01000002_180	97.7	866775.SAMN00100756	QMHE01000002	QMHE01000002_180	2 Bacteria	1239 Firmicutes	91061 Bacilli	186826 Lactobacillales	186827 Aerococcaceae	1375 Aerococcus	specI_v3_03199	24.668	322158
GCA_003286725.1_ASM328672v1_genomic.gbff.gz:QMHE01000002_181	99.7	866775.SAMN00100756	QMHE01000002	QMHE01000002_181	2 Bacteria	1239 Firmicutes	91061 Bacilli	186826 Lactobacillales	186827 Aerococcaceae	1375 Aerococcus	specI_v3_03199	24.668	322158
GCA_003286725.1_ASM328672v1_genomic.gbff.gz:QMHE01000002_182	95.9	866775.SAMN00100756	QMHE01000002	QMHE01000002_182	2 Bacteria	1239 Firmicutes	91061 Bacilli	186826 Lactobacillales	186827 Aerococcaceae	1375 Aerococcus	specI_v3_03199	24.668	322158
GCA_003286725.1_ASM328672v1_genomic.gbff.gz:QMHE01000002_183	89.9	866775.SAMN00100756	QMHE01000002	QMHE01000002_183	2 Bacteria	1239 Firmicutes	91061 Bacilli	186826 Lactobacillales	186827 Aerococcaceae	1375 Aerococcus	specI_v3_03199	24.668	322158
GCA_003286725.1_ASM328672v1_genomic.gbff.gz:QMHE01000002_184	99.3	866775.SAMN00100756	QMHE01000002	QMHE01000002_184	2 Bacteria	1239 Firmicutes	91061 Bacilli	186826 Lactobacillales	186827 Aerococcaceae	1375 Aerococcus	specI_v3_03199	24.668	322158
GCA_003286725.1_ASM328672v1_genomic.gbff.gz:QMHE01000002_185	99.6	866775.SAMN00100756	QMHE01000002	QMHE01000002_185	2 Bacteria	1239 Firmicutes	91061 Bacilli	186826 Lactobacillales	186827 Aerococcaceae	1375 Aerococcus	specI_v3_03199	24.668	322158
GCA_003286725.1_ASM328672v1_genomic.gbff.gz:QMHE01000002_186	98	866775.SAMN00100756	QMHE01000002	QMHE01000002_186	2 Bacteria	1239 Firmicutes	91061 Bacilli	186826 Lactobacillales	186827 Aerococcaceae	1375 Aerococcus	specI_v3_03199	24.668	322158
GCA_003286725.1_ASM328672v1_genomic.gbff.gz:QMHE01000002_187	99.6	866775.SAMN00100756	QMHE01000002	QMHE01000002_187	2 Bacteria	1239 Firmicutes	91061 Bacilli	186826 Lactobacillales	186827 Aerococcaceae	1375 Aerococcus	specI_v3_03199	24.668	322158
GCA_003286725.1_ASM328672v1_genomic.gbff.gz:QMHE01000002_188	99	866775.SAMN00100756	QMHE01000002	QMHE01000002_188	2 Bacteria	1239 Firmicutes	91061 Bacilli	186826 Lactobacillales	186827 Aerococcaceae	1375 Aerococcus	specI_v3_03199	24.668	322158
GCA_003286725.1_ASM328672v1_genomic.gbff.gz:QMHE01000002_189	99.7	866775.SAMN00100756	QMHE01000002	QMHE01000002_189	2 Bacteria	1239 Firmicutes	91061 Bacilli	186826 Lactobacillales	186827 Aerococcaceae	1375 Aerococcus	specI_v3_03199	24.668	322158
GCA_003286725.1_ASM328672v1_genomic.gbff.gz:QMHE01000002_190	97.6	866775.SAMN00100756	QMHE01000002	QMHE01000002_190	2 Bacteria	1239 Firmicutes	91061 Bacilli	186826 Lactobacillales	186827 Aerococcaceae	1375 Aerococcus	specI_v3_03199	24.668	322158
GCA_003286725.1_ASM328672v1_genomic.gbff.gz:QMHE01000002_191	92.2	866775.SAMN00100756	QMHE01000002	QMHE01000002_191	2 Bacteria	1239 Firmicutes	91061 Bacilli	186826 Lactobacillales	186827 Aerococcaceae	1375 Aerococcus	specI_v3_03199	24.668	322158
GCA_003286725.1_ASM328672v1_genomic.gbff.gz:QMHE01000002_192	98	866775.SAMN00100756	QMHE01000002	QMHE01000002_192	2 Bacteria	1239 Firmicutes	91061 Bacilli	186826 Lactobacillales	186827 Aerococcaceae	1375 Aerococcus	specI_v3_03199	24.668	322158
GCA_003286725.1_ASM328672v1_genomic.gbff.gz:QMHE01000002_193	97.7	866775.SAMN00100756	QMHE01000002	QMHE01000002_193	2 Bacteria	1239 Firmicutes	91061 Bacilli	186826 Lactobacillales	186827 Aerococcaceae	1375 Aerococcus	specI_v3_03199	24.668	322158
GCA_003286725.1_ASM328672v1_genomic.gbff.gz:QMHE01000002_194	96.2	866775.SAMN00100756	QMHE01000002	QMHE01000002_194	2 Bacteria	1239 Firmicutes	91061 Bacilli	186826 Lactobacillales	186827 Aerococcaceae	1375 Aerococcus	specI_v3_03199	24.668	322158
GCA_003286725.1_ASM328672v1_genomic.gbff.gz:QMHE01000002_195	96.3	866775.SAMN00100756	QMHE01000002	QMHE01000002_195	2 Bacteria	1239 Firmicutes	91061 Bacilli	186826 Lactobacillales	186827 Aerococcaceae	1375 Aerococcus	specI_v3_03199	24.668	322158
GCA_003286725.1_ASM328672v1_genomic.gbff.gz:QMHE01000002_196	96.8	866775.SAMN00100756	QMHE01000002	QMHE01000002_196	2 Bacteria	1239 Firmicutes	91061 Bacilli	186826 Lactobacillales	186827 Aerococcaceae	1375 Aerococcus	specI_v3_03199	24.668	322158
GCA_003286725.1_ASM328672v1_genomic.gbff.gz:QMHE01000002_197	98.3	866775.SAMN00100756	QMHE01000002	QMHE01000002_197	2 Bacteria	1239 Firmicutes	91061 Bacilli	186826 Lactobacillales	186827 Aerococcaceae	1375 Aerococcus	specI_v3_03199	24.668	322158
GCA_003286725.1_ASM328672v1_genomic.gbff.gz:QMHE01000002_198	98.2	866775.SAMN00100756	QMHE01000002	QMHE01000002_198	2 Bacteria	1239 Firmicutes	91061 Bacilli	186826 Lactobacillales	186827 Aerococcaceae	1375 Aerococcus	specI_v3_03199	24.668	322158
GCA_003286725.1_ASM328672v1_genomic.gbff.gz:QMHE01000002_199	98.5	866775.SAMN00100756	QMHE01000002	QMHE01000002_199	2 Bacteria	1239 Firmicutes	91061 Bacilli	186826 Lactobacillales	186827 Aerococcaceae	1375 Aerococcus	specI_v3_03199	24.668	322158
GCA_003286725.1_ASM328672v1_genomic.gbff.gz:QMHE01000002_201	99.5	866775.SAMN00100756	QMHE01000002	QMHE01000002_201	2 Bacteria	1239 Firmicutes	91061 Bacilli	186826 Lactobacillales	186827 Aerococcaceae	1375 Aerococcus	specI_v3_03199	24.668	322158
GCA_003286725.1_ASM328672v1_genomic.gbff.gz:QMHE01000002_202	99.7	866775.SAMN00100756	QMHE01000002	QMHE01000002_202	2 Bacteria	1239 Firmicutes	91061 Bacilli	186826 Lactobacillales	186827 Aerococcaceae	1375 Aerococcus	specI_v3_03199	24.668	322158
GCA_003286725.1_ASM328672v1_genomic.gbff.gz:QMHE01000002_203	99.2	866775.SAMN00100756	QMHE01000002	QMHE01000002_203	2 Bacteria	1239 Firmicutes	91061 Bacilli	186826 Lactobacillales	186827 Aerococcaceae	1375 Aerococcus	specI_v3_03199	24.668	322158
GCA_003286725.1_ASM328672v1_genomic.gbff.gz:QMHE01000002_204	98.6	866775.SAMN00100756	QMHE01000002	QMHE01000002_204	2 Bacteria	1239 Firmicutes	91061 Bacilli	186826 Lactobacillales	186827 Aerococcaceae	1375 Aerococcus	specI_v3_03199	24.668	322158
GCA_003286725.1_ASM328672v1_genomic.gbff.gz:QMHE01000002_205	98.6	866775.SAMN00100756	QMHE01000002	QMHE01000002_205	2 Bacteria	1239 Firmicutes	91061 Bacilli	186826 Lactobacillales	186827 Aerococcaceae	1375 Aerococcus	specI_v3_03199	24.668	322158
GCA_003286725.1_ASM328672v1_genomic.gbff.gz:QMHE01000002_206	98.2	866775.SAMN00100756	QMHE01000002	QMHE01000002_206	2 Bacteria	1239 Firmicutes	91061 Bacilli	186826 Lactobacillales	186827 Aerococcaceae	1375 Aerococcus	specI_v3_03199	24.668	322158
GCA_003286725.1_ASM328672v1_genomic.gbff.gz:QMHE01000002_207	96.5	866775.SAMN00100756	QMHE01000002	QMHE01000002_207	2 Bacteria	1239 Firmicutes	91061 Bacilli	186826 Lactobacillales	186827 Aerococcaceae	1375 Aerococcus	specI_v3_03199	24.668	322158
GCA_003286725.1_ASM328672v1_genomic.gbff.gz:QMHE01000002_208	95.2	866775.SAMN00100756	QMHE01000002	QMHE01000002_208	2 Bacteria	1239 Firmicutes	91061 Bacilli	186826 Lactobacillales	186827 Aerococcaceae	1375 Aerococcus	specI_v3_03199	24.668	322158
GCA_003286725.1_ASM328672v1_genomic.gbff.gz:QMHE01000002_209	99.6	866775.SAMN00100756	QMHE01000002	QMHE01000002_209	2 Bacteria	1239 Firmicutes	91061 Bacilli	186826 Lactobacillales	186827 Aerococcaceae	1375 Aerococcus	specI_v3_03199	24.668	322158
GCA_003286725.1_ASM328672v1_genomic.gbff.gz:QMHE01000002_211	96.5	866775.SAMN00100756	QMHE01000002	QMHE01000002_211	2 Bacteria	1239 Firmicutes	91061 Bacilli	186826 Lactobacillales	186827 Aerococcaceae	1375 Aerococcus	specI_v3_03199	24.668	322158
GCA_003286725.1_ASM328672v1_genomic.gbff.gz:QMHE01000002_212	91.5	866775.SAMN00100756	QMHE01000002	QMHE01000002_212	2 Bacteria	1239 Firmicutes	91061 Bacilli	186826 Lactobacillales	186827 Aerococcaceae	1375 Aerococcus	specI_v3_03199	24.668	322158
GCA_003286725.1_ASM328672v1_genomic.gbff.gz:QMHE01000002_213	93.6	866775.SAMN00100756	QMHE01000002	QMHE01000002_213	2 Bacteria	1239 Firmicutes	91061 Bacilli	186826 Lactobacillales	186827 Aerococcaceae	1375 Aerococcus	specI_v3_03199	24.668	322158
GCA_003286725.1_ASM328672v1_genomic.gbff.gz:QMHE01000002_214	97.8	866775.SAMN00100756	QMHE01000002	QMHE01000002_214	2 Bacteria	1239 Firmicutes	91061 Bacilli	186826 Lactobacillales	186827 Aerococcaceae	1375 Aerococcus	specI_v3_03199	24.668	322158
GCA_003286725.1_ASM328672v1_genomic.gbff.gz:QMHE01000002_215	98.5	866775.SAMN00100756	QMHE01000002	QMHE01000002_215	2 Bacteria	1239 Firmicutes	91061 Bacilli	186826 Lactobacillales	186827 Aerococcaceae	1375 Aerococcus	specI_v3_03199	24.668	322158
GCA_003286725.1_ASM328672v1_genomic.gbff.gz:QMHE01000002_216	97.2	866775.SAMN00100756	QMHE01000002	QMHE01000002_216	2 Bacteria	1239 Firmicutes	91061 Bacilli	186826 Lactobacillales	186827 Aerococcaceae	1375 Aerococcus	specI_v3_03199	24.668	322158
GCA_003286725.1_ASM328672v1_genomic.gbff.gz:QMHE01000002_217	87.1	866775.SAMN00100756	QMHE01000002	QMHE01000002_217	2 Bacteria	1239 Firmicutes	91061 Bacilli	186826 Lactobacillales	186827 Aerococcaceae	1375 Aerococcus	specI_v3_03199	24.668	322158
GCA_003286725.1_ASM328672v1_genomic.gbff.gz:QMHE01000002_218	97.8	866775.SAMN00100756	QMHE01000002	QMHE01000002_218	2 Bacteria	1239 Firmicutes	91061 Bacilli	186826 Lactobacillales	186827 Aerococcaceae	1375 Aerococcus	specI_v3_03199	24.668	322158
GCA_003286725.1_ASM328672v1_genomic.gbff.gz:QMHE01000002_219	99.1	866775.SAMN00100756	QMHE01000002	QMHE01000002_219	2 Bacteria	1239 Firmicutes	91061 Bacilli	186826 Lactobacillales	186827 Aerococcaceae	1375 Aerococcus	specI_v3_03199	24.668	322158
GCA_003286725.1_ASM328672v1_genomic.gbff.gz:QMHE01000002_220	97.2	866775.SAMN00100756	QMHE01000002	QMHE01000002_220	2 Bacteria	1239 Firmicutes	91061 Bacilli	186826 Lactobacillales	186827 Aerococcaceae	1375 Aerococcus	specI_v3_03199	24.668	322158
GCA_003286725.1_ASM328672v1_genomic.gbff.gz:QMHE01000002_221	97	866775.SAMN00100756	QMHE01000002	QMHE01000002_221	2 Bacteria	1239 Firmicutes	91061 Bacilli	186826 Lactobacillales	186827 Aerococcaceae	1375 Aerococcus	specI_v3_03199	24.668	322158
GCA_003286725.1_ASM328672v1_genomic.gbff.gz:QMHE01000002_222	97.3	866775.SAMN00100756	QMHE01000002	QMHE01000002_222	2 Bacteria	1239 Firmicutes	91061 Bacilli	186826 Lactobacillales	186827 Aerococcaceae	1375 Aerococcus	specI_v3_03199	24.668	322158
GCA_003286725.1_ASM328672v1_genomic.gbff.gz:QMHE01000002_223	98	866775.SAMN00100756	QMHE01000002	QMHE01000002_223	2 Bacteria	1239 Firmicutes	91061 Bacilli	186826 Lactobacillales	186827 Aerococcaceae	1375 Aerococcus	specI_v3_03199	24.668	322158
GCA_003286725.1_ASM328672v1_genomic.gbff.gz:QMHE01000002_224	89.5	866775.SAMN00100756	QMHE01000002	QMHE01000002_224	2 Bacteria	1239 Firmicutes	91061 Bacilli	186826 Lactobacillales	186827 Aerococcaceae	1375 Aerococcus	specI_v3_03199	24.668	322158
GCA_003286725.1_ASM328672v1_genomic.gbff.gz:QMHE01000002_225	97.2	866775.SAMN00100756	QMHE01000002	QMHE01000002_225	2 Bacteria	1239 Firmicutes	91061 Bacilli	186826 Lactobacillales	186827 Aerococcaceae	1375 Aerococcus	specI_v3_03199	24.668	322158
GCA_003286725.1_ASM328672v1_genomic.gbff.gz:QMHE01000002_226	96.9	866775.SAMN00100756	QMHE01000002	QMHE01000002_226	2 Bacteria	1239 Firmicutes	91061 Bacilli	186826 Lactobacillales	186827 Aerococcaceae	1375 Aerococcus	specI_v3_03199	24.668	322158
GCA_003286725.1_ASM328672v1_genomic.gbff.gz:QMHE01000002_227	95.8	866775.SAMN00100756	QMHE01000002	QMHE01000002_227	2 Bacteria	1239 Firmicutes	91061 Bacilli	186826 Lactobacillales	186827 Aerococcaceae	1375 Aerococcus	specI_v3_03199	24.668	322158
GCA_003286725.1_ASM328672v1_genomic.gbff.gz:QMHE01000002_228	98.9	866775.SAMN00100756	QMHE01000002	QMHE01000002_228	2 Bacteria	1239 Firmicutes	91061 Bacilli	186826 Lactobacillales	186827 Aerococcaceae	1375 Aerococcus	specI_v3_03199	24.668	322158
GCA_003286725.1_ASM328672v1_genomic.gbff.gz:QMHE01000002_229	93.9	866775.SAMN00100756	QMHE01000002	QMHE01000002_229	2 Bacteria	1239 Firmicutes	91061 Bacilli	186826 Lactobacillales	186827 Aerococcaceae	1375 Aerococcus	specI_v3_03199	24.668	322158
GCA_003286725.1_ASM328672v1_genomic.gbff.gz:QMHE01000002_230	98.8	866775.SAMN00100756	QMHE01000002	QMHE01000002_230	2 Bacteria	1239 Firmicutes	91061 Bacilli	186826 Lactobacillales	186827 Aerococcaceae	1375 Aerococcus	specI_v3_03199	24.668	322158
GCA_003286725.1_ASM328672v1_genomic.gbff.gz:QMHE01000002_231	98.6	866775.SAMN00100756	QMHE01000002	QMHE01000002_231	2 Bacteria	1239 Firmicutes	91061 Bacilli	186826 Lactobacillales	186827 Aerococcaceae	1375 Aerococcus	specI_v3_03199	24.668	322158
GCA_003286725.1_ASM328672v1_genomic.gbff.gz:QMHE01000002_232	96.9	866775.SAMN00100756	QMHE01000002	QMHE01000002_232	2 Bacteria	1239 Firmicutes	91061 Bacilli	186826 Lactobacillales	186827 Aerococcaceae	1375 Aerococcus	specI_v3_03199	24.668	322158
GCA_003286725.1_ASM328672v1_genomic.gbff.gz:QMHE01000002_233	96.8	866775.SAMN00100756	QMHE01000002	QMHE01000002_233	2 Bacteria	1239 Firmicutes	91061 Bacilli	186826 Lactobacillales	186827 Aerococcaceae	1375 Aerococcus	specI_v3_03199	24.668	322158
GCA_003286725.1_ASM328672v1_genomic.gbff.gz:QMHE01000002_234	90.9	866775.SAMN00100756	QMHE01000002	QMHE01000002_234	2 Bacteria	1239 Firmicutes	91061 Bacilli	186826 Lactobacillales	186827 Aerococcaceae	1375 Aerococcus	specI_v3_03199	24.668	322158
GCA_003286725.1_ASM328672v1_genomic.gbff.gz:QMHE01000002_235	99.1	866775.SAMN00100756	QMHE01000002	QMHE01000002_235	2 Bacteria	1239 Firmicutes	91061 Bacilli	186826 Lactobacillales	186827 Aerococcaceae	1375 Aerococcus	specI_v3_03199	24.668	322158
GCA_003286725.1_ASM328672v1_genomic.gbff.gz:QMHE01000002_236	98.5	866775.SAMN00100756	QMHE01000002	QMHE01000002_236	2 Bacteria	1239 Firmicutes	91061 Bacilli	186826 Lactobacillales	186827 Aerococcaceae	1375 Aerococcus	specI_v3_03199	24.668	322158
GCA_003286725.1_ASM328672v1_genomic.gbff.gz:QMHE01000002_238	100	866775.SAMN00100756	QMHE01000002	QMHE01000002_238	2 Bacteria	1239 Firmicutes	91061 Bacilli	186826 Lactobacillales	186827 Aerococcaceae	1375 Aerococcus	specI_v3_03199	24.668	322158
GCA_003286725.1_ASM328672v1_genomic.gbff.gz:QMHE01000002_239	99.1	866775.SAMN00100756	QMHE01000002	QMHE01000002_239	2 Bacteria	1239 Firmicutes	91061 Bacilli	186826 Lactobacillales	186827 Aerococcaceae	1375 Aerococcus	specI_v3_03199	24.668	322158
GCA_003286725.1_ASM328672v1_genomic.gbff.gz:QMHE01000002_240	98.9	866775.SAMN00100756	QMHE01000002	QMHE01000002_240	2 Bacteria	1239 Firmicutes	91061 Bacilli	186826 Lactobacillales	186827 Aerococcaceae	1375 Aerococcus	specI_v3_03199	24.668	322158
GCA_003286725.1_ASM328672v1_genomic.gbff.gz:QMHE01000002_241	95.3	866775.SAMN00100756	QMHE01000002	QMHE01000002_241	2 Bacteria	1239 Firmicutes	91061 Bacilli	186826 Lactobacillales	186827 Aerococcaceae	1375 Aerococcus	specI_v3_03199	24.668	322158
GCA_003286725.1_ASM328672v1_genomic.gbff.gz:QMHE01000002_242	96.6	866775.SAMN00100756	QMHE01000002	QMHE01000002_242	2 Bacteria	1239 Firmicutes	91061 Bacilli	186826 Lactobacillales	186827 Aerococcaceae	1375 Aerococcus	specI_v3_03199	24.668	322158
GCA_003286725.1_ASM328672v1_genomic.gbff.gz:QMHE01000002_243	99.2	866775.SAMN00100756	QMHE01000002	QMHE01000002_243	2 Bacteria	1239 Firmicutes	91061 Bacilli	186826 Lactobacillales	186827 Aerococcaceae	1375 Aerococcus	specI_v3_03199	24.668	322158
GCA_003286725.1_ASM328672v1_genomic.gbff.gz:QMHE01000002_244	98.5	866775.SAMN00100756	QMHE01000002	QMHE01000002_244	2 Bacteria	1239 Firmicutes	91061 Bacilli	186826 Lactobacillales	186827 Aerococcaceae	1375 Aerococcus	specI_v3_03199	24.668	322158
GCA_003286725.1_ASM328672v1_genomic.gbff.gz:QMHE01000002_245	89.3	866775.SAMN00100756	QMHE01000002	QMHE01000002_245	2 Bacteria	1239 Firmicutes	91061 Bacilli	186826 Lactobacillales	186827 Aerococcaceae	1375 Aerococcus	specI_v3_03199	24.668	322158
GCA_003286725.1_ASM328672v1_genomic.gbff.gz:QMHE01000002_246	96.9	866775.SAMN00100756	QMHE01000002	QMHE01000002_246	2 Bacteria	1239 Firmicutes	91061 Bacilli	186826 Lactobacillales	186827 Aerococcaceae	1375 Aerococcus	specI_v3_03199	24.668	322158
GCA_003286725.1_ASM328672v1_genomic.gbff.gz:QMHE01000002_247	98	866775.SAMN00100756	QMHE01000002	QMHE01000002_247	2 Bacteria	1239 Firmicutes	91061 Bacilli	186826 Lactobacillales	186827 Aerococcaceae	1375 Aerococcus	specI_v3_03199	24.668	322158
GCA_003286725.1_ASM328672v1_genomic.gbff.gz:QMHE01000002_248	96.8	866775.SAMN00100756	QMHE01000002	QMHE01000002_248	2 Bacteria	1239 Firmicutes	91061 Bacilli	186826 Lactobacillales	186827 Aerococcaceae	1375 Aerococcus	specI_v3_03199	24.668	322158
GCA_003286725.1_ASM328672v1_genomic.gbff.gz:QMHE01000002_250	79.6	866775.SAMN00100756	QMHE01000002	QMHE01000002_250	2 Bacteria	1239 Firmicutes	91061 Bacilli	186826 Lactobacillales	186827 Aerococcaceae	1375 Aerococcus	specI_v3_03199	24.668	322158
GCA_003286725.1_ASM328672v1_genomic.gbff.gz:QMHE01000002_251	79.9	866775.SAMN00100756	QMHE01000002	QMHE01000002_251	2 Bacteria	1239 Firmicutes	91061 Bacilli	186826 Lactobacillales	186827 Aerococcaceae	1375 Aerococcus	specI_v3_03199	24.668	322158
GCA_003286725.1_ASM328672v1_genomic.gbff.gz:QMHE01000002_252	75.4	866775.SAMN00100756	QMHE01000002	QMHE01000002_252	2 Bacteria	1239 Firmicutes	91061 Bacilli	186826 Lactobacillales	186827 Aerococcaceae	1375 Aerococcus	specI_v3_03199	24.668	322158
GCA_003286725.1_ASM328672v1_genomic.gbff.gz:QMHE01000002_253	98.4	866775.SAMN00100756	QMHE01000002	QMHE01000002_253	2 Bacteria	1239 Firmicutes	91061 Bacilli	186826 Lactobacillales	186827 Aerococcaceae	1375 Aerococcus	specI_v3_03199	24.668	322158
GCA_003286725.1_ASM328672v1_genomic.gbff.gz:QMHE01000002_254	96.6	866775.SAMN00100756	QMHE01000002	QMHE01000002_254	2 Bacteria	1239 Firmicutes	91061 Bacilli	186826 Lactobacillales	186827 Aerococcaceae	1375 Aerococcus	specI_v3_03199	24.668	322158
GCA_003286725.1_ASM328672v1_genomic.gbff.gz:QMHE01000002_255	99.6	866775.SAMN00100756	QMHE01000002	QMHE01000002_255	2 Bacteria	1239 Firmicutes	91061 Bacilli	186826 Lactobacillales	186827 Aerococcaceae	1375 Aerococcus	specI_v3_03199	24.668	322158
GCA_003286725.1_ASM328672v1_genomic.gbff.gz:QMHE01000002_256	99.7	866775.SAMN00100756	QMHE01000002	QMHE01000002_256	2 Bacteria	1239 Firmicutes	91061 Bacilli	186826 Lactobacillales	186827 Aerococcaceae	1375 Aerococcus	specI_v3_03199	24.668	322158
GCA_003286725.1_ASM328672v1_genomic.gbff.gz:QMHE01000002_257	99.1	866775.SAMN00100756	QMHE01000002	QMHE01000002_257	2 Bacteria	1239 Firmicutes	91061 Bacilli	186826 Lactobacillales	186827 Aerococcaceae	1375 Aerococcus	specI_v3_03199	24.668	322158
GCA_003286725.1_ASM328672v1_genomic.gbff.gz:QMHE01000002_258	87.8	866775.SAMN00100756	QMHE01000002	QMHE01000002_258	2 Bacteria	1239 Firmicutes	91061 Bacilli	186826 Lactobacillales	186827 Aerococcaceae	1375 Aerococcus	specI_v3_03199	24.668	322158
GCA_003286725.1_ASM328672v1_genomic.gbff.gz:QMHE01000002_259	85.7	866775.SAMN00100756	QMHE01000002	QMHE01000002_259	2 Bacteria	1239 Firmicutes	91061 Bacilli	186826 Lactobacillales	186827 Aerococcaceae	1375 Aerococcus	specI_v3_03199	24.668	322158
GCA_003286725.1_ASM328672v1_genomic.gbff.gz:QMHE01000002_260	96.2	866775.SAMN00100756	QMHE01000002	QMHE01000002_260	2 Bacteria	1239 Firmicutes	91061 Bacilli	186826 Lactobacillales	186827 Aerococcaceae	1375 Aerococcus	specI_v3_03199	24.668	322158
GCA_003286725.1_ASM328672v1_genomic.gbff.gz:QMHE01000002_261	97.3	866775.SAMN00100756	QMHE01000002	QMHE01000002_261	2 Bacteria	1239 Firmicutes	91061 Bacilli	186826 Lactobacillales	186827 Aerococcaceae	1375 Aerococcus	specI_v3_03199	24.668	322158
GCA_003286725.1_ASM328672v1_genomic.gbff.gz:QMHE01000002_262	83.7	866775.SAMN00100756	QMHE01000002	QMHE01000002_262	2 Bacteria	1239 Firmicutes	91061 Bacilli	186826 Lactobacillales	186827 Aerococcaceae	1375 Aerococcus	specI_v3_03199	24.668	322158
GCA_003286725.1_ASM328672v1_genomic.gbff.gz:QMHE01000002_263	81.4	866775.SAMN00100756	QMHE01000002	QMHE01000002_263	2 Bacteria	1239 Firmicutes	91061 Bacilli	186826 Lactobacillales	186827 Aerococcaceae	1375 Aerococcus	specI_v3_03199	24.668	322158
GCA_003286725.1_ASM328672v1_genomic.gbff.gz:QMHE01000002_264	96.4	866775.SAMN00100756	QMHE01000002	QMHE01000002_264	2 Bacteria	1239 Firmicutes	91061 Bacilli	186826 Lactobacillales	186827 Aerococcaceae	1375 Aerococcus	specI_v3_03199	24.668	322158
GCA_003286725.1_ASM328672v1_genomic.gbff.gz:QMHE01000002_265	96.4	866775.SAMN00100756	QMHE01000002	QMHE01000002_265	2 Bacteria	1239 Firmicutes	91061 Bacilli	186826 Lactobacillales	186827 Aerococcaceae	1375 Aerococcus	specI_v3_03199	24.668	322158
GCA_003286725.1_ASM328672v1_genomic.gbff.gz:QMHE01000002_266	88.8	866775.SAMN00100756	QMHE01000002	QMHE01000002_266	2 Bacteria	1239 Firmicutes	91061 Bacilli	186826 Lactobacillales	186827 Aerococcaceae	1375 Aerococcus	specI_v3_03199	24.668	322158
GCA_003286725.1_ASM328672v1_genomic.gbff.gz:QMHE01000003_1	100	866775.SAMN00100756	QMHE01000003	QMHE01000003_1	2 Bacteria	1239 Firmicutes	91061 Bacilli	186826 Lactobacillales	186827 Aerococcaceae	1375 Aerococcus	specI_v3_03199	22.0281	219806
GCA_003286725.1_ASM328672v1_genomic.gbff.gz:QMHE01000003_2	100	866775.SAMN00100756	QMHE01000003	QMHE01000003_2	2 Bacteria	1239 Firmicutes	91061 Bacilli	186826 Lactobacillales	186827 Aerococcaceae	1375 Aerococcus	specI_v3_03199	22.0281	219806
GCA_003286725.1_ASM328672v1_genomic.gbff.gz:QMHE01000003_4	99.8	866775.SAMN00100756	QMHE01000003	QMHE01000003_4	2 Bacteria	1239 Firmicutes	91061 Bacilli	186826 Lactobacillales	186827 Aerococcaceae	1375 Aerococcus	specI_v3_03199	22.0281	219806
GCA_003286725.1_ASM328672v1_genomic.gbff.gz:QMHE01000003_5	100	866775.SAMN00100756	QMHE01000003	QMHE01000003_5	2 Bacteria	1239 Firmicutes	91061 Bacilli	186826 Lactobacillales	186827 Aerococcaceae	1375 Aerococcus	specI_v3_03199	22.0281	219806
GCA_003286725.1_ASM328672v1_genomic.gbff.gz:QMHE01000003_6	99.7	866775.SAMN00100756	QMHE01000003	QMHE01000003_6	2 Bacteria	1239 Firmicutes	91061 Bacilli	186826 Lactobacillales	186827 Aerococcaceae	1375 Aerococcus	specI_v3_03199	22.0281	219806
GCA_003286725.1_ASM328672v1_genomic.gbff.gz:QMHE01000003_10	100	866775.SAMN00100756	QMHE01000003	QMHE01000003_10	2 Bacteria	1239 Firmicutes	91061 Bacilli	186826 Lactobacillales	186827 Aerococcaceae	1375 Aerococcus	specI_v3_03199	22.0281	219806
GCA_003286725.1_ASM328672v1_genomic.gbff.gz:QMHE01000003_11	99.8	866775.SAMN00100756	QMHE01000003	QMHE01000003_11	2 Bacteria	1239 Firmicutes	91061 Bacilli	186826 Lactobacillales	186827 Aerococcaceae	1375 Aerococcus	specI_v3_03199	22.0281	219806
GCA_003286725.1_ASM328672v1_genomic.gbff.gz:QMHE01000003_12	99.3	866775.SAMN00100756	QMHE01000003	QMHE01000003_12	2 Bacteria	1239 Firmicutes	91061 Bacilli	186826 Lactobacillales	186827 Aerococcaceae	1375 Aerococcus	specI_v3_03199	22.0281	219806
GCA_003286725.1_ASM328672v1_genomic.gbff.gz:QMHE01000003_14	100	866775.SAMN00100756	QMHE01000003	QMHE01000003_14	2 Bacteria	1239 Firmicutes	91061 Bacilli	186826 Lactobacillales	186827 Aerococcaceae	1375 Aerococcus	specI_v3_03199	22.0281	219806
GCA_003286725.1_ASM328672v1_genomic.gbff.gz:QMHE01000003_15	100	866775.SAMN00100756	QMHE01000003	QMHE01000003_15	2 Bacteria	1239 Firmicutes	91061 Bacilli	186826 Lactobacillales	186827 Aerococcaceae	1375 Aerococcus	specI_v3_03199	22.0281	219806
GCA_003286725.1_ASM328672v1_genomic.gbff.gz:QMHE01000003_16	100	866775.SAMN00100756	QMHE01000003	QMHE01000003_16	2 Bacteria	1239 Firmicutes	91061 Bacilli	186826 Lactobacillales	186827 Aerococcaceae	1375 Aerococcus	specI_v3_03199	22.0281	219806
GCA_003286725.1_ASM328672v1_genomic.gbff.gz:QMHE01000003_19	100	866775.SAMN00100756	QMHE01000003	QMHE01000003_19	2 Bacteria	1239 Firmicutes	91061 Bacilli	186826 Lactobacillales	186827 Aerococcaceae	1375 Aerococcus	specI_v3_03199	22.0281	219806
GCA_003286725.1_ASM328672v1_genomic.gbff.gz:QMHE01000003_20	100	866775.SAMN00100756	QMHE01000003	QMHE01000003_20	2 Bacteria	1239 Firmicutes	91061 Bacilli	186826 Lactobacillales	186827 Aerococcaceae	1375 Aerococcus	specI_v3_03199	22.0281	219806
GCA_003286725.1_ASM328672v1_genomic.gbff.gz:QMHE01000003_21	100	866775.SAMN00100756	QMHE01000003	QMHE01000003_21	2 Bacteria	1239 Firmicutes	91061 Bacilli	186826 Lactobacillales	186827 Aerococcaceae	1375 Aerococcus	specI_v3_03199	22.0281	219806
GCA_003286725.1_ASM328672v1_genomic.gbff.gz:QMHE01000003_22	100	866775.SAMN00100756	QMHE01000003	QMHE01000003_22	2 Bacteria	1239 Firmicutes	91061 Bacilli	186826 Lactobacillales	186827 Aerococcaceae	1375 Aerococcus	specI_v3_03199	22.0281	219806
GCA_003286725.1_ASM328672v1_genomic.gbff.gz:QMHE01000003_23	100	866775.SAMN00100756	QMHE01000003	QMHE01000003_23	2 Bacteria	1239 Firmicutes	91061 Bacilli	186826 Lactobacillales	186827 Aerococcaceae	1375 Aerococcus	specI_v3_03199	22.0281	219806
GCA_003286725.1_ASM328672v1_genomic.gbff.gz:QMHE01000003_24	100	866775.SAMN00100756	QMHE01000003	QMHE01000003_24	2 Bacteria	1239 Firmicutes	91061 Bacilli	186826 Lactobacillales	186827 Aerococcaceae	1375 Aerococcus	specI_v3_03199	22.0281	219806
GCA_003286725.1_ASM328672v1_genomic.gbff.gz:QMHE01000003_25	99.7	866775.SAMN00100756	QMHE01000003	QMHE01000003_25	2 Bacteria	1239 Firmicutes	91061 Bacilli	186826 Lactobacillales	186827 Aerococcaceae	1375 Aerococcus	specI_v3_03199	22.0281	219806
GCA_003286725.1_ASM328672v1_genomic.gbff.gz:QMHE01000003_26	99.7	866775.SAMN00100756	QMHE01000003	QMHE01000003_26	2 Bacteria	1239 Firmicutes	91061 Bacilli	186826 Lactobacillales	186827 Aerococcaceae	1375 Aerococcus	specI_v3_03199	22.0281	219806
GCA_003286725.1_ASM328672v1_genomic.gbff.gz:QMHE01000003_27	100	866775.SAMN00100756	QMHE01000003	QMHE01000003_27	2 Bacteria	1239 Firmicutes	91061 Bacilli	186826 Lactobacillales	186827 Aerococcaceae	1375 Aerococcus	specI_v3_03199	22.0281	219806
GCA_003286725.1_ASM328672v1_genomic.gbff.gz:QMHE01000003_28	100	866775.SAMN00100756	QMHE01000003	QMHE01000003_28	2 Bacteria	1239 Firmicutes	91061 Bacilli	186826 Lactobacillales	186827 Aerococcaceae	1375 Aerococcus	specI_v3_03199	22.0281	219806
GCA_003286725.1_ASM328672v1_genomic.gbff.gz:QMHE01000003_30	100	866775.SAMN00100756	QMHE01000003	QMHE01000003_30	2 Bacteria	1239 Firmicutes	91061 Bacilli	186826 Lactobacillales	186827 Aerococcaceae	1375 Aerococcus	specI_v3_03199	22.0281	219806
GCA_003286725.1_ASM328672v1_genomic.gbff.gz:QMHE01000003_34	100	866775.SAMN00100756	QMHE01000003	QMHE01000003_34	2 Bacteria	1239 Firmicutes	91061 Bacilli	186826 Lactobacillales	186827 Aerococcaceae	1375 Aerococcus	specI_v3_03199	22.0281	219806
GCA_003286725.1_ASM328672v1_genomic.gbff.gz:QMHE01000003_37	100	866775.SAMN00100756	QMHE01000003	QMHE01000003_37	2 Bacteria	1239 Firmicutes	91061 Bacilli	186826 Lactobacillales	186827 Aerococcaceae	1375 Aerococcus	specI_v3_03199	22.0281	219806
GCA_003286725.1_ASM328672v1_genomic.gbff.gz:QMHE01000003_38	100	866775.SAMN00100756	QMHE01000003	QMHE01000003_38	2 Bacteria	1239 Firmicutes	91061 Bacilli	186826 Lactobacillales	186827 Aerococcaceae	1375 Aerococcus	specI_v3_03199	22.0281	219806
GCA_003286725.1_ASM328672v1_genomic.gbff.gz:QMHE01000003_39	100	866775.SAMN00100756	QMHE01000003	QMHE01000003_39	2 Bacteria	1239 Firmicutes	91061 Bacilli	186826 Lactobacillales	186827 Aerococcaceae	1375 Aerococcus	specI_v3_03199	22.0281	219806
GCA_003286725.1_ASM328672v1_genomic.gbff.gz:QMHE01000003_40	100	866775.SAMN00100756	QMHE01000003	QMHE01000003_40	2 Bacteria	1239 Firmicutes	91061 Bacilli	186826 Lactobacillales	186827 Aerococcaceae	1375 Aerococcus	specI_v3_03199	22.0281	219806
GCA_003286725.1_ASM328672v1_genomic.gbff.gz:QMHE01000003_41	99.7	866775.SAMN00100756	QMHE01000003	QMHE01000003_41	2 Bacteria	1239 Firmicutes	91061 Bacilli	186826 Lactobacillales	186827 Aerococcaceae	1375 Aerococcus	specI_v3_03199	22.0281	219806
GCA_003286725.1_ASM328672v1_genomic.gbff.gz:QMHE01000003_42	100	866775.SAMN00100756	QMHE01000003	QMHE01000003_42	2 Bacteria	1239 Firmicutes	91061 Bacilli	186826 Lactobacillales	186827 Aerococcaceae	1375 Aerococcus	specI_v3_03199	22.0281	219806
GCA_003286725.1_ASM328672v1_genomic.gbff.gz:QMHE01000003_43	100	866775.SAMN00100756	QMHE01000003	QMHE01000003_43	2 Bacteria	1239 Firmicutes	91061 Bacilli	186826 Lactobacillales	186827 Aerococcaceae	1375 Aerococcus	specI_v3_03199	22.0281	219806
GCA_003286725.1_ASM328672v1_genomic.gbff.gz:QMHE01000003_44	100	866775.SAMN00100756	QMHE01000003	QMHE01000003_44	2 Bacteria	1239 Firmicutes	91061 Bacilli	186826 Lactobacillales	186827 Aerococcaceae	1375 Aerococcus	specI_v3_03199	22.0281	219806
GCA_003286725.1_ASM328672v1_genomic.gbff.gz:QMHE01000003_46	100	866775.SAMN00100756	QMHE01000003	QMHE01000003_46	2 Bacteria	1239 Firmicutes	91061 Bacilli	186826 Lactobacillales	186827 Aerococcaceae	1375 Aerococcus	specI_v3_03199	22.0281	219806
GCA_003286725.1_ASM328672v1_genomic.gbff.gz:QMHE01000003_47	100	866775.SAMN00100756	QMHE01000003	QMHE01000003_47	2 Bacteria	1239 Firmicutes	91061 Bacilli	186826 Lactobacillales	186827 Aerococcaceae	1375 Aerococcus	specI_v3_03199	22.0281	219806
GCA_003286725.1_ASM328672v1_genomic.gbff.gz:QMHE01000003_48	100	866775.SAMN00100756	QMHE01000003	QMHE01000003_48	2 Bacteria	1239 Firmicutes	91061 Bacilli	186826 Lactobacillales	186827 Aerococcaceae	1375 Aerococcus	specI_v3_03199	22.0281	219806
GCA_003286725.1_ASM328672v1_genomic.gbff.gz:QMHE01000003_49	100	866775.SAMN00100756	QMHE01000003	QMHE01000003_49	2 Bacteria	1239 Firmicutes	91061 Bacilli	186826 Lactobacillales	186827 Aerococcaceae	1375 Aerococcus	specI_v3_03199	22.0281	219806
GCA_003286725.1_ASM328672v1_genomic.gbff.gz:QMHE01000003_50	100	866775.SAMN00100756	QMHE01000003	QMHE01000003_50	2 Bacteria	1239 Firmicutes	91061 Bacilli	186826 Lactobacillales	186827 Aerococcaceae	1375 Aerococcus	specI_v3_03199	22.0281	219806
GCA_003286725.1_ASM328672v1_genomic.gbff.gz:QMHE01000003_51	100	866775.SAMN00100756	QMHE01000003	QMHE01000003_51	2 Bacteria	1239 Firmicutes	91061 Bacilli	186826 Lactobacillales	186827 Aerococcaceae	1375 Aerococcus	specI_v3_03199	22.0281	219806
GCA_003286725.1_ASM328672v1_genomic.gbff.gz:QMHE01000003_52	100	866775.SAMN00100756	QMHE01000003	QMHE01000003_52	2 Bacteria	1239 Firmicutes	91061 Bacilli	186826 Lactobacillales	186827 Aerococcaceae	1375 Aerococcus	specI_v3_03199	22.0281	219806
GCA_003286725.1_ASM328672v1_genomic.gbff.gz:QMHE01000003_54	100	866775.SAMN00100756	QMHE01000003	QMHE01000003_54	2 Bacteria	1239 Firmicutes	91061 Bacilli	186826 Lactobacillales	186827 Aerococcaceae	1375 Aerococcus	specI_v3_03199	22.0281	219806
GCA_003286725.1_ASM328672v1_genomic.gbff.gz:QMHE01000003_55	100	866775.SAMN00100756	QMHE01000003	QMHE01000003_55	2 Bacteria	1239 Firmicutes	91061 Bacilli	186826 Lactobacillales	186827 Aerococcaceae	1375 Aerococcus	specI_v3_03199	22.0281	219806
GCA_003286725.1_ASM328672v1_genomic.gbff.gz:QMHE01000003_57	100	866775.SAMN00100756	QMHE01000003	QMHE01000003_57	2 Bacteria	1239 Firmicutes	91061 Bacilli	186826 Lactobacillales	186827 Aerococcaceae	1375 Aerococcus	specI_v3_03199	22.0281	219806
GCA_003286725.1_ASM328672v1_genomic.gbff.gz:QMHE01000003_58	100	866775.SAMN00100756	QMHE01000003	QMHE01000003_58	2 Bacteria	1239 Firmicutes	91061 Bacilli	186826 Lactobacillales	186827 Aerococcaceae	1375 Aerococcus	specI_v3_03199	22.0281	219806
GCA_003286725.1_ASM328672v1_genomic.gbff.gz:QMHE01000003_59	100	866775.SAMN00100756	QMHE01000003	QMHE01000003_59	2 Bacteria	1239 Firmicutes	91061 Bacilli	186826 Lactobacillales	186827 Aerococcaceae	1375 Aerococcus	specI_v3_03199	22.0281	219806
GCA_003286725.1_ASM328672v1_genomic.gbff.gz:QMHE01000003_60	100	866775.SAMN00100756	QMHE01000003	QMHE01000003_60	2 Bacteria	1239 Firmicutes	91061 Bacilli	186826 Lactobacillales	186827 Aerococcaceae	1375 Aerococcus	specI_v3_03199	22.0281	219806
GCA_003286725.1_ASM328672v1_genomic.gbff.gz:QMHE01000003_61	100	866775.SAMN00100756	QMHE01000003	QMHE01000003_61	2 Bacteria	1239 Firmicutes	91061 Bacilli	186826 Lactobacillales	186827 Aerococcaceae	1375 Aerococcus	specI_v3_03199	22.0281	219806
GCA_003286725.1_ASM328672v1_genomic.gbff.gz:QMHE01000003_63	100	866775.SAMN00100756	QMHE01000003	QMHE01000003_63	2 Bacteria	1239 Firmicutes	91061 Bacilli	186826 Lactobacillales	186827 Aerococcaceae	1375 Aerococcus	specI_v3_03199	22.0281	219806
GCA_003286725.1_ASM328672v1_genomic.gbff.gz:QMHE01000003_64	99.9	866775.SAMN00100756	QMHE01000003	QMHE01000003_64	2 Bacteria	1239 Firmicutes	91061 Bacilli	186826 Lactobacillales	186827 Aerococcaceae	1375 Aerococcus	specI_v3_03199	22.0281	219806
GCA_003286725.1_ASM328672v1_genomic.gbff.gz:QMHE01000003_65	99.7	866775.SAMN00100756	QMHE01000003	QMHE01000003_65	2 Bacteria	1239 Firmicutes	91061 Bacilli	186826 Lactobacillales	186827 Aerococcaceae	1375 Aerococcus	specI_v3_03199	22.0281	219806
GCA_003286725.1_ASM328672v1_genomic.gbff.gz:QMHE01000003_66	100	866775.SAMN00100756	QMHE01000003	QMHE01000003_66	2 Bacteria	1239 Firmicutes	91061 Bacilli	186826 Lactobacillales	186827 Aerococcaceae	1375 Aerococcus	specI_v3_03199	22.0281	219806
GCA_003286725.1_ASM328672v1_genomic.gbff.gz:QMHE01000003_67	100	866775.SAMN00100756	QMHE01000003	QMHE01000003_67	2 Bacteria	1239 Firmicutes	91061 Bacilli	186826 Lactobacillales	186827 Aerococcaceae	1375 Aerococcus	specI_v3_03199	22.0281	219806
GCA_003286725.1_ASM328672v1_genomic.gbff.gz:QMHE01000003_68	99.7	866775.SAMN00100756	QMHE01000003	QMHE01000003_68	2 Bacteria	1239 Firmicutes	91061 Bacilli	186826 Lactobacillales	186827 Aerococcaceae	1375 Aerococcus	specI_v3_03199	22.0281	219806
GCA_003286725.1_ASM328672v1_genomic.gbff.gz:QMHE01000003_69	100	866775.SAMN00100756	QMHE01000003	QMHE01000003_69	2 Bacteria	1239 Firmicutes	91061 Bacilli	186826 Lactobacillales	186827 Aerococcaceae	1375 Aerococcus	specI_v3_03199	22.0281	219806
GCA_003286725.1_ASM328672v1_genomic.gbff.gz:QMHE01000003_70	100	866775.SAMN00100756	QMHE01000003	QMHE01000003_70	2 Bacteria	1239 Firmicutes	91061 Bacilli	186826 Lactobacillales	186827 Aerococcaceae	1375 Aerococcus	specI_v3_03199	22.0281	219806
GCA_003286725.1_ASM328672v1_genomic.gbff.gz:QMHE01000003_90	97.3	866775.SAMN00100756	QMHE01000003	QMHE01000003_90	2 Bacteria	1239 Firmicutes	91061 Bacilli	186826 Lactobacillales	186827 Aerococcaceae	1375 Aerococcus	specI_v3_03199	22.0281	219806
GCA_003286725.1_ASM328672v1_genomic.gbff.gz:QMHE01000003_100	95.3	866775.SAMN00100756	QMHE01000003	QMHE01000003_100	2 Bacteria	1239 Firmicutes	91061 Bacilli	186826 Lactobacillales	186827 Aerococcaceae	1375 Aerococcus	specI_v3_03199	22.0281	219806
GCA_003286725.1_ASM328672v1_genomic.gbff.gz:QMHE01000003_120	100	866775.SAMN00100756	QMHE01000003	QMHE01000003_120	2 Bacteria	1239 Firmicutes	91061 Bacilli	186826 Lactobacillales	186827 Aerococcaceae	1375 Aerococcus	specI_v3_03199	22.0281	219806
GCA_003286725.1_ASM328672v1_genomic.gbff.gz:QMHE01000003_121	100	866775.SAMN00100756	QMHE01000003	QMHE01000003_121	2 Bacteria	1239 Firmicutes	91061 Bacilli	186826 Lactobacillales	186827 Aerococcaceae	1375 Aerococcus	specI_v3_03199	22.0281	219806
GCA_003286725.1_ASM328672v1_genomic.gbff.gz:QMHE01000003_122	100	866775.SAMN00100756	QMHE01000003	QMHE01000003_122	2 Bacteria	1239 Firmicutes	91061 Bacilli	186826 Lactobacillales	186827 Aerococcaceae	1375 Aerococcus	specI_v3_03199	22.0281	219806
GCA_003286725.1_ASM328672v1_genomic.gbff.gz:QMHE01000003_123	100	866775.SAMN00100756	QMHE01000003	QMHE01000003_123	2 Bacteria	1239 Firmicutes	91061 Bacilli	186826 Lactobacillales	186827 Aerococcaceae	1375 Aerococcus	specI_v3_03199	22.0281	219806
GCA_003286725.1_ASM328672v1_genomic.gbff.gz:QMHE01000003_124	100	866775.SAMN00100756	QMHE01000003	QMHE01000003_124	2 Bacteria	1239 Firmicutes	91061 Bacilli	186826 Lactobacillales	186827 Aerococcaceae	1375 Aerococcus	specI_v3_03199	22.0281	219806
GCA_003286725.1_ASM328672v1_genomic.gbff.gz:QMHE01000003_125	100	866775.SAMN00100756	QMHE01000003	QMHE01000003_125	2 Bacteria	1239 Firmicutes	91061 Bacilli	186826 Lactobacillales	186827 Aerococcaceae	1375 Aerococcus	specI_v3_03199	22.0281	219806
GCA_003286725.1_ASM328672v1_genomic.gbff.gz:QMHE01000003_126	99.6	866775.SAMN00100756	QMHE01000003	QMHE01000003_126	2 Bacteria	1239 Firmicutes	91061 Bacilli	186826 Lactobacillales	186827 Aerococcaceae	1375 Aerococcus	specI_v3_03199	22.0281	219806
GCA_003286725.1_ASM328672v1_genomic.gbff.gz:QMHE01000003_127	100	866775.SAMN00100756	QMHE01000003	QMHE01000003_127	2 Bacteria	1239 Firmicutes	91061 Bacilli	186826 Lactobacillales	186827 Aerococcaceae	1375 Aerococcus	specI_v3_03199	22.0281	219806
GCA_003286725.1_ASM328672v1_genomic.gbff.gz:QMHE01000003_128	100	866775.SAMN00100756	QMHE01000003	QMHE01000003_128	2 Bacteria	1239 Firmicutes	91061 Bacilli	186826 Lactobacillales	186827 Aerococcaceae	1375 Aerococcus	specI_v3_03199	22.0281	219806
GCA_003286725.1_ASM328672v1_genomic.gbff.gz:QMHE01000003_129	100	866775.SAMN00100756	QMHE01000003	QMHE01000003_129	2 Bacteria	1239 Firmicutes	91061 Bacilli	186826 Lactobacillales	186827 Aerococcaceae	1375 Aerococcus	specI_v3_03199	22.0281	219806
GCA_003286725.1_ASM328672v1_genomic.gbff.gz:QMHE01000003_130	100	866775.SAMN00100756	QMHE01000003	QMHE01000003_130	2 Bacteria	1239 Firmicutes	91061 Bacilli	186826 Lactobacillales	186827 Aerococcaceae	1375 Aerococcus	specI_v3_03199	22.0281	219806
GCA_003286725.1_ASM328672v1_genomic.gbff.gz:QMHE01000003_131	100	866775.SAMN00100756	QMHE01000003	QMHE01000003_131	2 Bacteria	1239 Firmicutes	91061 Bacilli	186826 Lactobacillales	186827 Aerococcaceae	1375 Aerococcus	specI_v3_03199	22.0281	219806
GCA_003286725.1_ASM328672v1_genomic.gbff.gz:QMHE01000003_132	99.6	866775.SAMN00100756	QMHE01000003	QMHE01000003_132	2 Bacteria	1239 Firmicutes	91061 Bacilli	186826 Lactobacillales	186827 Aerococcaceae	1375 Aerococcus	specI_v3_03199	22.0281	219806
GCA_003286725.1_ASM328672v1_genomic.gbff.gz:QMHE01000003_133	100	866775.SAMN00100756	QMHE01000003	QMHE01000003_133	2 Bacteria	1239 Firmicutes	91061 Bacilli	186826 Lactobacillales	186827 Aerococcaceae	1375 Aerococcus	specI_v3_03199	22.0281	219806
GCA_003286725.1_ASM328672v1_genomic.gbff.gz:QMHE01000003_134	100	866775.SAMN00100756	QMHE01000003	QMHE01000003_134	2 Bacteria	1239 Firmicutes	91061 Bacilli	186826 Lactobacillales	186827 Aerococcaceae	1375 Aerococcus	specI_v3_03199	22.0281	219806
GCA_003286725.1_ASM328672v1_genomic.gbff.gz:QMHE01000003_135	100	866775.SAMN00100756	QMHE01000003	QMHE01000003_135	2 Bacteria	1239 Firmicutes	91061 Bacilli	186826 Lactobacillales	186827 Aerococcaceae	1375 Aerococcus	specI_v3_03199	22.0281	219806
GCA_003286725.1_ASM328672v1_genomic.gbff.gz:QMHE01000003_136	100	866775.SAMN00100756	QMHE01000003	QMHE01000003_136	2 Bacteria	1239 Firmicutes	91061 Bacilli	186826 Lactobacillales	186827 Aerococcaceae	1375 Aerococcus	specI_v3_03199	22.0281	219806
GCA_003286725.1_ASM328672v1_genomic.gbff.gz:QMHE01000003_137	100	866775.SAMN00100756	QMHE01000003	QMHE01000003_137	2 Bacteria	1239 Firmicutes	91061 Bacilli	186826 Lactobacillales	186827 Aerococcaceae	1375 Aerococcus	specI_v3_03199	22.0281	219806
GCA_003286725.1_ASM328672v1_genomic.gbff.gz:QMHE01000003_138	100	866775.SAMN00100756	QMHE01000003	QMHE01000003_138	2 Bacteria	1239 Firmicutes	91061 Bacilli	186826 Lactobacillales	186827 Aerococcaceae	1375 Aerococcus	specI_v3_03199	22.0281	219806
GCA_003286725.1_ASM328672v1_genomic.gbff.gz:QMHE01000003_139	100	866775.SAMN00100756	QMHE01000003	QMHE01000003_139	2 Bacteria	1239 Firmicutes	91061 Bacilli	186826 Lactobacillales	186827 Aerococcaceae	1375 Aerococcus	specI_v3_03199	22.0281	219806
GCA_003286725.1_ASM328672v1_genomic.gbff.gz:QMHE01000003_140	100	866775.SAMN00100756	QMHE01000003	QMHE01000003_140	2 Bacteria	1239 Firmicutes	91061 Bacilli	186826 Lactobacillales	186827 Aerococcaceae	1375 Aerococcus	specI_v3_03199	22.0281	219806
GCA_003286725.1_ASM328672v1_genomic.gbff.gz:QMHE01000003_141	99.5	866775.SAMN00100756	QMHE01000003	QMHE01000003_141	2 Bacteria	1239 Firmicutes	91061 Bacilli	186826 Lactobacillales	186827 Aerococcaceae	1375 Aerococcus	specI_v3_03199	22.0281	219806
GCA_003286725.1_ASM328672v1_genomic.gbff.gz:QMHE01000003_142	100	866775.SAMN00100756	QMHE01000003	QMHE01000003_142	2 Bacteria	1239 Firmicutes	91061 Bacilli	186826 Lactobacillales	186827 Aerococcaceae	1375 Aerococcus	specI_v3_03199	22.0281	219806
GCA_003286725.1_ASM328672v1_genomic.gbff.gz:QMHE01000003_143	100	866775.SAMN00100756	QMHE01000003	QMHE01000003_143	2 Bacteria	1239 Firmicutes	91061 Bacilli	186826 Lactobacillales	186827 Aerococcaceae	1375 Aerococcus	specI_v3_03199	22.0281	219806
GCA_003286725.1_ASM328672v1_genomic.gbff.gz:QMHE01000003_144	99.3	866775.SAMN00100756	QMHE01000003	QMHE01000003_144	2 Bacteria	1239 Firmicutes	91061 Bacilli	186826 Lactobacillales	186827 Aerococcaceae	1375 Aerococcus	specI_v3_03199	22.0281	219806
GCA_003286725.1_ASM328672v1_genomic.gbff.gz:QMHE01000003_145	100	866775.SAMN00100756	QMHE01000003	QMHE01000003_145	2 Bacteria	1239 Firmicutes	91061 Bacilli	186826 Lactobacillales	186827 Aerococcaceae	1375 Aerococcus	specI_v3_03199	22.0281	219806
GCA_003286725.1_ASM328672v1_genomic.gbff.gz:QMHE01000003_146	100	866775.SAMN00100756	QMHE01000003	QMHE01000003_146	2 Bacteria	1239 Firmicutes	91061 Bacilli	186826 Lactobacillales	186827 Aerococcaceae	1375 Aerococcus	specI_v3_03199	22.0281	219806
GCA_003286725.1_ASM328672v1_genomic.gbff.gz:QMHE01000003_147	100	866775.SAMN00100756	QMHE01000003	QMHE01000003_147	2 Bacteria	1239 Firmicutes	91061 Bacilli	186826 Lactobacillales	186827 Aerococcaceae	1375 Aerococcus	specI_v3_03199	22.0281	219806
GCA_003286725.1_ASM328672v1_genomic.gbff.gz:QMHE01000003_148	100	866775.SAMN00100756	QMHE01000003	QMHE01000003_148	2 Bacteria	1239 Firmicutes	91061 Bacilli	186826 Lactobacillales	186827 Aerococcaceae	1375 Aerococcus	specI_v3_03199	22.0281	219806
GCA_003286725.1_ASM328672v1_genomic.gbff.gz:QMHE01000003_149	99.6	866775.SAMN00100756	QMHE01000003	QMHE01000003_149	2 Bacteria	1239 Firmicutes	91061 Bacilli	186826 Lactobacillales	186827 Aerococcaceae	1375 Aerococcus	specI_v3_03199	22.0281	219806
GCA_003286725.1_ASM328672v1_genomic.gbff.gz:QMHE01000003_150	100	866775.SAMN00100756	QMHE01000003	QMHE01000003_150	2 Bacteria	1239 Firmicutes	91061 Bacilli	186826 Lactobacillales	186827 Aerococcaceae	1375 Aerococcus	specI_v3_03199	22.0281	219806
GCA_003286725.1_ASM328672v1_genomic.gbff.gz:QMHE01000003_151	100	866775.SAMN00100756	QMHE01000003	QMHE01000003_151	2 Bacteria	1239 Firmicutes	91061 Bacilli	186826 Lactobacillales	186827 Aerococcaceae	1375 Aerococcus	specI_v3_03199	22.0281	219806
GCA_003286725.1_ASM328672v1_genomic.gbff.gz:QMHE01000003_152	99.7	866775.SAMN00100756	QMHE01000003	QMHE01000003_152	2 Bacteria	1239 Firmicutes	91061 Bacilli	186826 Lactobacillales	186827 Aerococcaceae	1375 Aerococcus	specI_v3_03199	22.0281	219806
GCA_003286725.1_ASM328672v1_genomic.gbff.gz:QMHE01000003_153	98.9	866775.SAMN00100756	QMHE01000003	QMHE01000003_153	2 Bacteria	1239 Firmicutes	91061 Bacilli	186826 Lactobacillales	186827 Aerococcaceae	1375 Aerococcus	specI_v3_03199	22.0281	219806
GCA_003286725.1_ASM328672v1_genomic.gbff.gz:QMHE01000003_154	99	866775.SAMN00100756	QMHE01000003	QMHE01000003_154	2 Bacteria	1239 Firmicutes	91061 Bacilli	186826 Lactobacillales	186827 Aerococcaceae	1375 Aerococcus	specI_v3_03199	22.0281	219806
GCA_003286725.1_ASM328672v1_genomic.gbff.gz:QMHE01000003_155	100	866775.SAMN00100756	QMHE01000003	QMHE01000003_155	2 Bacteria	1239 Firmicutes	91061 Bacilli	186826 Lactobacillales	186827 Aerococcaceae	1375 Aerococcus	specI_v3_03199	22.0281	219806
GCA_003286725.1_ASM328672v1_genomic.gbff.gz:QMHE01000003_156	100	866775.SAMN00100756	QMHE01000003	QMHE01000003_156	2 Bacteria	1239 Firmicutes	91061 Bacilli	186826 Lactobacillales	186827 Aerococcaceae	1375 Aerococcus	specI_v3_03199	22.0281	219806
GCA_003286725.1_ASM328672v1_genomic.gbff.gz:QMHE01000003_157	99.8	866775.SAMN00100756	QMHE01000003	QMHE01000003_157	2 Bacteria	1239 Firmicutes	91061 Bacilli	186826 Lactobacillales	186827 Aerococcaceae	1375 Aerococcus	specI_v3_03199	22.0281	219806
GCA_003286725.1_ASM328672v1_genomic.gbff.gz:QMHE01000003_158	100	866775.SAMN00100756	QMHE01000003	QMHE01000003_158	2 Bacteria	1239 Firmicutes	91061 Bacilli	186826 Lactobacillales	186827 Aerococcaceae	1375 Aerococcus	specI_v3_03199	22.0281	219806
GCA_003286725.1_ASM328672v1_genomic.gbff.gz:QMHE01000003_159	100	866775.SAMN00100756	QMHE01000003	QMHE01000003_159	2 Bacteria	1239 Firmicutes	91061 Bacilli	186826 Lactobacillales	186827 Aerococcaceae	1375 Aerococcus	specI_v3_03199	22.0281	219806
GCA_003286725.1_ASM328672v1_genomic.gbff.gz:QMHE01000003_160	100	866775.SAMN00100756	QMHE01000003	QMHE01000003_160	2 Bacteria	1239 Firmicutes	91061 Bacilli	186826 Lactobacillales	186827 Aerococcaceae	1375 Aerococcus	specI_v3_03199	22.0281	219806
GCA_003286725.1_ASM328672v1_genomic.gbff.gz:QMHE01000003_161	100	866775.SAMN00100756	QMHE01000003	QMHE01000003_161	2 Bacteria	1239 Firmicutes	91061 Bacilli	186826 Lactobacillales	186827 Aerococcaceae	1375 Aerococcus	specI_v3_03199	22.0281	219806
GCA_003286725.1_ASM328672v1_genomic.gbff.gz:QMHE01000003_162	100	866775.SAMN00100756	QMHE01000003	QMHE01000003_162	2 Bacteria	1239 Firmicutes	91061 Bacilli	186826 Lactobacillales	186827 Aerococcaceae	1375 Aerococcus	specI_v3_03199	22.0281	219806
GCA_003286725.1_ASM328672v1_genomic.gbff.gz:QMHE01000003_163	100	866775.SAMN00100756	QMHE01000003	QMHE01000003_163	2 Bacteria	1239 Firmicutes	91061 Bacilli	186826 Lactobacillales	186827 Aerococcaceae	1375 Aerococcus	specI_v3_03199	22.0281	219806
GCA_003286725.1_ASM328672v1_genomic.gbff.gz:QMHE01000003_164	100	866775.SAMN00100756	QMHE01000003	QMHE01000003_164	2 Bacteria	1239 Firmicutes	91061 Bacilli	186826 Lactobacillales	186827 Aerococcaceae	1375 Aerococcus	specI_v3_03199	22.0281	219806
GCA_003286725.1_ASM328672v1_genomic.gbff.gz:QMHE01000003_165	100	866775.SAMN00100756	QMHE01000003	QMHE01000003_165	2 Bacteria	1239 Firmicutes	91061 Bacilli	186826 Lactobacillales	186827 Aerococcaceae	1375 Aerococcus	specI_v3_03199	22.0281	219806
GCA_003286725.1_ASM328672v1_genomic.gbff.gz:QMHE01000003_166	99.6	866775.SAMN00100756	QMHE01000003	QMHE01000003_166	2 Bacteria	1239 Firmicutes	91061 Bacilli	186826 Lactobacillales	186827 Aerococcaceae	1375 Aerococcus	specI_v3_03199	22.0281	219806
GCA_003286725.1_ASM328672v1_genomic.gbff.gz:QMHE01000003_167	99.6	866775.SAMN00100756	QMHE01000003	QMHE01000003_167	2 Bacteria	1239 Firmicutes	91061 Bacilli	186826 Lactobacillales	186827 Aerococcaceae	1375 Aerococcus	specI_v3_03199	22.0281	219806
GCA_003286725.1_ASM328672v1_genomic.gbff.gz:QMHE01000003_168	93.8	866775.SAMN00100756	QMHE01000003	QMHE01000003_168	2 Bacteria	1239 Firmicutes	91061 Bacilli	186826 Lactobacillales	186827 Aerococcaceae	1375 Aerococcus	specI_v3_03199	22.0281	219806
GCA_003286725.1_ASM328672v1_genomic.gbff.gz:QMHE01000003_169	96.4	866775.SAMN00100756	QMHE01000003	QMHE01000003_169	2 Bacteria	1239 Firmicutes	91061 Bacilli	186826 Lactobacillales	186827 Aerococcaceae	1375 Aerococcus	specI_v3_03199	22.0281	219806
GCA_003286725.1_ASM328672v1_genomic.gbff.gz:QMHE01000003_170	76.7	866775.SAMN00100756	QMHE01000003	QMHE01000003_170	2 Bacteria	1239 Firmicutes	91061 Bacilli	186826 Lactobacillales	186827 Aerococcaceae	1375 Aerococcus	specI_v3_03199	22.0281	219806
GCA_003286725.1_ASM328672v1_genomic.gbff.gz:QMHE01000003_171	97.1	866775.SAMN00100756	QMHE01000003	QMHE01000003_171	2 Bacteria	1239 Firmicutes	91061 Bacilli	186826 Lactobacillales	186827 Aerococcaceae	1375 Aerococcus	specI_v3_03199	22.0281	219806
GCA_003286725.1_ASM328672v1_genomic.gbff.gz:QMHE01000003_172	97	866775.SAMN00100756	QMHE01000003	QMHE01000003_172	2 Bacteria	1239 Firmicutes	91061 Bacilli	186826 Lactobacillales	186827 Aerococcaceae	1375 Aerococcus	specI_v3_03199	22.0281	219806
GCA_003286725.1_ASM328672v1_genomic.gbff.gz:QMHE01000003_173	99.5	866775.SAMN00100756	QMHE01000003	QMHE01000003_173	2 Bacteria	1239 Firmicutes	91061 Bacilli	186826 Lactobacillales	186827 Aerococcaceae	1375 Aerococcus	specI_v3_03199	22.0281	219806
GCA_003286725.1_ASM328672v1_genomic.gbff.gz:QMHE01000003_174	97	866775.SAMN00100756	QMHE01000003	QMHE01000003_174	2 Bacteria	1239 Firmicutes	91061 Bacilli	186826 Lactobacillales	186827 Aerococcaceae	1375 Aerococcus	specI_v3_03199	22.0281	219806
GCA_003286725.1_ASM328672v1_genomic.gbff.gz:QMHE01000003_175	91.6	866775.SAMN00100756	QMHE01000003	QMHE01000003_175	2 Bacteria	1239 Firmicutes	91061 Bacilli	186826 Lactobacillales	186827 Aerococcaceae	1375 Aerococcus	specI_v3_03199	22.0281	219806
GCA_003286725.1_ASM328672v1_genomic.gbff.gz:QMHE01000003_176	100	866775.SAMN00100756	QMHE01000003	QMHE01000003_176	2 Bacteria	1239 Firmicutes	91061 Bacilli	186826 Lactobacillales	186827 Aerococcaceae	1375 Aerococcus	specI_v3_03199	22.0281	219806
GCA_003286725.1_ASM328672v1_genomic.gbff.gz:QMHE01000003_177	83.2	866775.SAMN00100756	QMHE01000003	QMHE01000003_177	2 Bacteria	1239 Firmicutes	91061 Bacilli	186826 Lactobacillales	186827 Aerococcaceae	1375 Aerococcus	specI_v3_03199	22.0281	219806
GCA_003286725.1_ASM328672v1_genomic.gbff.gz:QMHE01000003_178	61.7	866775.SAMN00100756	QMHE01000003	QMHE01000003_178	2 Bacteria	1239 Firmicutes	91061 Bacilli	186826 Lactobacillales	186827 Aerococcaceae	1375 Aerococcus	specI_v3_03199	22.0281	219806
GCA_003286725.1_ASM328672v1_genomic.gbff.gz:QMHE01000003_179	81.3	866775.SAMN00100756	QMHE01000003	QMHE01000003_179	2 Bacteria	1239 Firmicutes	91061 Bacilli	186826 Lactobacillales	186827 Aerococcaceae	1375 Aerococcus	specI_v3_03199	22.0281	219806
GCA_003286725.1_ASM328672v1_genomic.gbff.gz:QMHE01000003_180	94.4	866775.SAMN00100756	QMHE01000003	QMHE01000003_180	2 Bacteria	1239 Firmicutes	91061 Bacilli	186826 Lactobacillales	186827 Aerococcaceae	1375 Aerococcus	specI_v3_03199	22.0281	219806
GCA_003286725.1_ASM328672v1_genomic.gbff.gz:QMHE01000003_181	94.4	866775.SAMN00100756	QMHE01000003	QMHE01000003_181	2 Bacteria	1239 Firmicutes	91061 Bacilli	186826 Lactobacillales	186827 Aerococcaceae	1375 Aerococcus	specI_v3_03199	22.0281	219806
GCA_003286725.1_ASM328672v1_genomic.gbff.gz:QMHE01000003_182	96.3	866775.SAMN00100756	QMHE01000003	QMHE01000003_182	2 Bacteria	1239 Firmicutes	91061 Bacilli	186826 Lactobacillales	186827 Aerococcaceae	1375 Aerococcus	specI_v3_03199	22.0281	219806
GCA_003286725.1_ASM328672v1_genomic.gbff.gz:QMHE01000003_183	89.2	866775.SAMN00100756	QMHE01000003	QMHE01000003_183	2 Bacteria	1239 Firmicutes	91061 Bacilli	186826 Lactobacillales	186827 Aerococcaceae	1375 Aerococcus	specI_v3_03199	22.0281	219806
GCA_003286725.1_ASM328672v1_genomic.gbff.gz:QMHE01000003_184	93.7	866775.SAMN00100756	QMHE01000003	QMHE01000003_184	2 Bacteria	1239 Firmicutes	91061 Bacilli	186826 Lactobacillales	186827 Aerococcaceae	1375 Aerococcus	specI_v3_03199	22.0281	219806
GCA_003286725.1_ASM328672v1_genomic.gbff.gz:QMHE01000003_185	91.9	866775.SAMN00100756	QMHE01000003	QMHE01000003_185	2 Bacteria	1239 Firmicutes	91061 Bacilli	186826 Lactobacillales	186827 Aerococcaceae	1375 Aerococcus	specI_v3_03199	22.0281	219806
GCA_003286725.1_ASM328672v1_genomic.gbff.gz:QMHE01000003_186	72.3	866775.SAMN00100756	QMHE01000003	QMHE01000003_186	2 Bacteria	1239 Firmicutes	91061 Bacilli	186826 Lactobacillales	186827 Aerococcaceae	1375 Aerococcus	specI_v3_03199	22.0281	219806
GCA_003286725.1_ASM328672v1_genomic.gbff.gz:QMHE01000003_187	97.9	866775.SAMN00100756	QMHE01000003	QMHE01000003_187	2 Bacteria	1239 Firmicutes	91061 Bacilli	186826 Lactobacillales	186827 Aerococcaceae	1375 Aerococcus	specI_v3_03199	22.0281	219806
GCA_003286725.1_ASM328672v1_genomic.gbff.gz:QMHE01000003_188	99.2	866775.SAMN00100756	QMHE01000003	QMHE01000003_188	2 Bacteria	1239 Firmicutes	91061 Bacilli	186826 Lactobacillales	186827 Aerococcaceae	1375 Aerococcus	specI_v3_03199	22.0281	219806
GCA_003286725.1_ASM328672v1_genomic.gbff.gz:QMHE01000003_189	100	866775.SAMN00100756	QMHE01000003	QMHE01000003_189	2 Bacteria	1239 Firmicutes	91061 Bacilli	186826 Lactobacillales	186827 Aerococcaceae	1375 Aerococcus	specI_v3_03199	22.0281	219806
GCA_003286725.1_ASM328672v1_genomic.gbff.gz:QMHE01000003_190	99.3	866775.SAMN00100756	QMHE01000003	QMHE01000003_190	2 Bacteria	1239 Firmicutes	91061 Bacilli	186826 Lactobacillales	186827 Aerococcaceae	1375 Aerococcus	specI_v3_03199	22.0281	219806
GCA_003286725.1_ASM328672v1_genomic.gbff.gz:QMHE01000003_191	100	866775.SAMN00100756	QMHE01000003	QMHE01000003_191	2 Bacteria	1239 Firmicutes	91061 Bacilli	186826 Lactobacillales	186827 Aerococcaceae	1375 Aerococcus	specI_v3_03199	22.0281	219806
GCA_003286725.1_ASM328672v1_genomic.gbff.gz:QMHE01000003_193	98.2	866775.SAMN00100756	QMHE01000003	QMHE01000003_193	2 Bacteria	1239 Firmicutes	91061 Bacilli	186826 Lactobacillales	186827 Aerococcaceae	1375 Aerococcus	specI_v3_03199	22.0281	219806
GCA_003286725.1_ASM328672v1_genomic.gbff.gz:QMHE01000003_194	89.2	866775.SAMN00100756	QMHE01000003	QMHE01000003_194	2 Bacteria	1239 Firmicutes	91061 Bacilli	186826 Lactobacillales	186827 Aerococcaceae	1375 Aerococcus	specI_v3_03199	22.0281	219806
GCA_003286725.1_ASM328672v1_genomic.gbff.gz:QMHE01000003_195	97.1	866775.SAMN00100756	QMHE01000003	QMHE01000003_195	2 Bacteria	1239 Firmicutes	91061 Bacilli	186826 Lactobacillales	186827 Aerococcaceae	1375 Aerococcus	specI_v3_03199	22.0281	219806
GCA_003286725.1_ASM328672v1_genomic.gbff.gz:QMHE01000003_197	83.5	866775.SAMN00100756	QMHE01000003	QMHE01000003_197	2 Bacteria	1239 Firmicutes	91061 Bacilli	186826 Lactobacillales	186827 Aerococcaceae	1375 Aerococcus	specI_v3_03199	22.0281	219806
GCA_003286725.1_ASM328672v1_genomic.gbff.gz:QMHE01000003_198	81.8	866775.SAMN00100756	QMHE01000003	QMHE01000003_198	2 Bacteria	1239 Firmicutes	91061 Bacilli	186826 Lactobacillales	186827 Aerococcaceae	1375 Aerococcus	specI_v3_03199	22.0281	219806
GCA_003286725.1_ASM328672v1_genomic.gbff.gz:QMHE01000003_199	77.2	866775.SAMN00100756	QMHE01000003	QMHE01000003_199	2 Bacteria	1239 Firmicutes	91061 Bacilli	186826 Lactobacillales	186827 Aerococcaceae	1375 Aerococcus	specI_v3_03199	22.0281	219806
GCA_003286725.1_ASM328672v1_genomic.gbff.gz:QMHE01000003_200	69.3	866775.SAMN00100756	QMHE01000003	QMHE01000003_200	2 Bacteria	1239 Firmicutes	91061 Bacilli	186826 Lactobacillales	186827 Aerococcaceae	1375 Aerococcus	specI_v3_03199	22.0281	219806
GCA_003286725.1_ASM328672v1_genomic.gbff.gz:QMHE01000004_2	100	866775.SAMN00100756	QMHE01000004	QMHE01000004_2	2 Bacteria	1239 Firmicutes	91061 Bacilli	186826 Lactobacillales	186827 Aerococcaceae	1375 Aerococcus	specI_v3_03199	23.2364	200801
GCA_003286725.1_ASM328672v1_genomic.gbff.gz:QMHE01000004_3	99.1	866775.SAMN00100756	QMHE01000004	QMHE01000004_3	2 Bacteria	1239 Firmicutes	91061 Bacilli	186826 Lactobacillales	186827 Aerococcaceae	1375 Aerococcus	specI_v3_03199	23.2364	200801
GCA_003286725.1_ASM328672v1_genomic.gbff.gz:QMHE01000004_4	100	866775.SAMN00100756	QMHE01000004	QMHE01000004_4	2 Bacteria	1239 Firmicutes	91061 Bacilli	186826 Lactobacillales	186827 Aerococcaceae	1375 Aerococcus	specI_v3_03199	23.2364	200801
GCA_003286725.1_ASM328672v1_genomic.gbff.gz:QMHE01000004_5	99.8	866775.SAMN00100756	QMHE01000004	QMHE01000004_5	2 Bacteria	1239 Firmicutes	91061 Bacilli	186826 Lactobacillales	186827 Aerococcaceae	1375 Aerococcus	specI_v3_03199	23.2364	200801
GCA_003286725.1_ASM328672v1_genomic.gbff.gz:QMHE01000004_6	98.9	866775.SAMN00100756	QMHE01000004	QMHE01000004_6	2 Bacteria	1239 Firmicutes	91061 Bacilli	186826 Lactobacillales	186827 Aerococcaceae	1375 Aerococcus	specI_v3_03199	23.2364	200801
GCA_003286725.1_ASM328672v1_genomic.gbff.gz:QMHE01000004_7	98	866775.SAMN00100756	QMHE01000004	QMHE01000004_7	2 Bacteria	1239 Firmicutes	91061 Bacilli	186826 Lactobacillales	186827 Aerococcaceae	1375 Aerococcus	specI_v3_03199	23.2364	200801
GCA_003286725.1_ASM328672v1_genomic.gbff.gz:QMHE01000004_8	95.3	866775.SAMN00100756	QMHE01000004	QMHE01000004_8	2 Bacteria	1239 Firmicutes	91061 Bacilli	186826 Lactobacillales	186827 Aerococcaceae	1375 Aerococcus	specI_v3_03199	23.2364	200801
GCA_003286725.1_ASM328672v1_genomic.gbff.gz:QMHE01000004_9	99.6	866775.SAMN00100756	QMHE01000004	QMHE01000004_9	2 Bacteria	1239 Firmicutes	91061 Bacilli	186826 Lactobacillales	186827 Aerococcaceae	1375 Aerococcus	specI_v3_03199	23.2364	200801
GCA_003286725.1_ASM328672v1_genomic.gbff.gz:QMHE01000004_10	99.7	866775.SAMN00100756	QMHE01000004	QMHE01000004_10	2 Bacteria	1239 Firmicutes	91061 Bacilli	186826 Lactobacillales	186827 Aerococcaceae	1375 Aerococcus	specI_v3_03199	23.2364	200801
GCA_003286725.1_ASM328672v1_genomic.gbff.gz:QMHE01000004_11	100	866775.SAMN00100756	QMHE01000004	QMHE01000004_11	2 Bacteria	1239 Firmicutes	91061 Bacilli	186826 Lactobacillales	186827 Aerococcaceae	1375 Aerococcus	specI_v3_03199	23.2364	200801
GCA_003286725.1_ASM328672v1_genomic.gbff.gz:QMHE01000004_12	100	866775.SAMN00100756	QMHE01000004	QMHE01000004_12	2 Bacteria	1239 Firmicutes	91061 Bacilli	186826 Lactobacillales	186827 Aerococcaceae	1375 Aerococcus	specI_v3_03199	23.2364	200801
GCA_003286725.1_ASM328672v1_genomic.gbff.gz:QMHE01000004_13	98.8	866775.SAMN00100756	QMHE01000004	QMHE01000004_13	2 Bacteria	1239 Firmicutes	91061 Bacilli	186826 Lactobacillales	186827 Aerococcaceae	1375 Aerococcus	specI_v3_03199	23.2364	200801
GCA_003286725.1_ASM328672v1_genomic.gbff.gz:QMHE01000004_15	97.4	866775.SAMN00100756	QMHE01000004	QMHE01000004_15	2 Bacteria	1239 Firmicutes	91061 Bacilli	186826 Lactobacillales	186827 Aerococcaceae	1375 Aerococcus	specI_v3_03199	23.2364	200801
GCA_003286725.1_ASM328672v1_genomic.gbff.gz:QMHE01000004_16	99.3	866775.SAMN00100756	QMHE01000004	QMHE01000004_16	2 Bacteria	1239 Firmicutes	91061 Bacilli	186826 Lactobacillales	186827 Aerococcaceae	1375 Aerococcus	specI_v3_03199	23.2364	200801
GCA_003286725.1_ASM328672v1_genomic.gbff.gz:QMHE01000004_17	100	866775.SAMN00100756	QMHE01000004	QMHE01000004_17	2 Bacteria	1239 Firmicutes	91061 Bacilli	186826 Lactobacillales	186827 Aerococcaceae	1375 Aerococcus	specI_v3_03199	23.2364	200801
GCA_003286725.1_ASM328672v1_genomic.gbff.gz:QMHE01000004_18	99.6	866775.SAMN00100756	QMHE01000004	QMHE01000004_18	2 Bacteria	1239 Firmicutes	91061 Bacilli	186826 Lactobacillales	186827 Aerococcaceae	1375 Aerococcus	specI_v3_03199	23.2364	200801
GCA_003286725.1_ASM328672v1_genomic.gbff.gz:QMHE01000004_19	97.7	866775.SAMN00100756	QMHE01000004	QMHE01000004_19	2 Bacteria	1239 Firmicutes	91061 Bacilli	186826 Lactobacillales	186827 Aerococcaceae	1375 Aerococcus	specI_v3_03199	23.2364	200801
GCA_003286725.1_ASM328672v1_genomic.gbff.gz:QMHE01000004_20	100	866775.SAMN00100756	QMHE01000004	QMHE01000004_20	2 Bacteria	1239 Firmicutes	91061 Bacilli	186826 Lactobacillales	186827 Aerococcaceae	1375 Aerococcus	specI_v3_03199	23.2364	200801
GCA_003286725.1_ASM328672v1_genomic.gbff.gz:QMHE01000004_21	94.9	866775.SAMN00100756	QMHE01000004	QMHE01000004_21	2 Bacteria	1239 Firmicutes	91061 Bacilli	186826 Lactobacillales	186827 Aerococcaceae	1375 Aerococcus	specI_v3_03199	23.2364	200801
GCA_003286725.1_ASM328672v1_genomic.gbff.gz:QMHE01000004_22	95.9	866775.SAMN00100756	QMHE01000004	QMHE01000004_22	2 Bacteria	1239 Firmicutes	91061 Bacilli	186826 Lactobacillales	186827 Aerococcaceae	1375 Aerococcus	specI_v3_03199	23.2364	200801
GCA_003286725.1_ASM328672v1_genomic.gbff.gz:QMHE01000004_23	97.8	866775.SAMN00100756	QMHE01000004	QMHE01000004_23	2 Bacteria	1239 Firmicutes	91061 Bacilli	186826 Lactobacillales	186827 Aerococcaceae	1375 Aerococcus	specI_v3_03199	23.2364	200801
GCA_003286725.1_ASM328672v1_genomic.gbff.gz:QMHE01000004_25	100	866775.SAMN00100756	QMHE01000004	QMHE01000004_25	2 Bacteria	1239 Firmicutes	91061 Bacilli	186826 Lactobacillales	186827 Aerococcaceae	1375 Aerococcus	specI_v3_03199	23.2364	200801
GCA_003286725.1_ASM328672v1_genomic.gbff.gz:QMHE01000004_27	95.9	866775.SAMN00100756	QMHE01000004	QMHE01000004_27	2 Bacteria	1239 Firmicutes	91061 Bacilli	186826 Lactobacillales	186827 Aerococcaceae	1375 Aerococcus	specI_v3_03199	23.2364	200801
GCA_003286725.1_ASM328672v1_genomic.gbff.gz:QMHE01000004_28	97.4	866775.SAMN00100756	QMHE01000004	QMHE01000004_28	2 Bacteria	1239 Firmicutes	91061 Bacilli	186826 Lactobacillales	186827 Aerococcaceae	1375 Aerococcus	specI_v3_03199	23.2364	200801
GCA_003286725.1_ASM328672v1_genomic.gbff.gz:QMHE01000004_29	98.2	866775.SAMN00100756	QMHE01000004	QMHE01000004_29	2 Bacteria	1239 Firmicutes	91061 Bacilli	186826 Lactobacillales	186827 Aerococcaceae	1375 Aerococcus	specI_v3_03199	23.2364	200801
GCA_003286725.1_ASM328672v1_genomic.gbff.gz:QMHE01000004_30	97.7	866775.SAMN00100756	QMHE01000004	QMHE01000004_30	2 Bacteria	1239 Firmicutes	91061 Bacilli	186826 Lactobacillales	186827 Aerococcaceae	1375 Aerococcus	specI_v3_03199	23.2364	200801
GCA_003286725.1_ASM328672v1_genomic.gbff.gz:QMHE01000004_32	100	866775.SAMN00100756	QMHE01000004	QMHE01000004_32	2 Bacteria	1239 Firmicutes	91061 Bacilli	186826 Lactobacillales	186827 Aerococcaceae	1375 Aerococcus	specI_v3_03199	23.2364	200801
GCA_003286725.1_ASM328672v1_genomic.gbff.gz:QMHE01000004_33	98.9	866775.SAMN00100756	QMHE01000004	QMHE01000004_33	2 Bacteria	1239 Firmicutes	91061 Bacilli	186826 Lactobacillales	186827 Aerococcaceae	1375 Aerococcus	specI_v3_03199	23.2364	200801
GCA_003286725.1_ASM328672v1_genomic.gbff.gz:QMHE01000004_34	95.5	866775.SAMN00100756	QMHE01000004	QMHE01000004_34	2 Bacteria	1239 Firmicutes	91061 Bacilli	186826 Lactobacillales	186827 Aerococcaceae	1375 Aerococcus	specI_v3_03199	23.2364	200801
GCA_003286725.1_ASM328672v1_genomic.gbff.gz:QMHE01000004_35	97	866775.SAMN00100756	QMHE01000004	QMHE01000004_35	2 Bacteria	1239 Firmicutes	91061 Bacilli	186826 Lactobacillales	186827 Aerococcaceae	1375 Aerococcus	specI_v3_03199	23.2364	200801
GCA_003286725.1_ASM328672v1_genomic.gbff.gz:QMHE01000004_36	99.2	866775.SAMN00100756	QMHE01000004	QMHE01000004_36	2 Bacteria	1239 Firmicutes	91061 Bacilli	186826 Lactobacillales	186827 Aerococcaceae	1375 Aerococcus	specI_v3_03199	23.2364	200801
GCA_003286725.1_ASM328672v1_genomic.gbff.gz:QMHE01000004_37	99.3	866775.SAMN00100756	QMHE01000004	QMHE01000004_37	2 Bacteria	1239 Firmicutes	91061 Bacilli	186826 Lactobacillales	186827 Aerococcaceae	1375 Aerococcus	specI_v3_03199	23.2364	200801
GCA_003286725.1_ASM328672v1_genomic.gbff.gz:QMHE01000004_38	97.3	866775.SAMN00100756	QMHE01000004	QMHE01000004_38	2 Bacteria	1239 Firmicutes	91061 Bacilli	186826 Lactobacillales	186827 Aerococcaceae	1375 Aerococcus	specI_v3_03199	23.2364	200801
GCA_003286725.1_ASM328672v1_genomic.gbff.gz:QMHE01000004_39	99.1	866775.SAMN00100756	QMHE01000004	QMHE01000004_39	2 Bacteria	1239 Firmicutes	91061 Bacilli	186826 Lactobacillales	186827 Aerococcaceae	1375 Aerococcus	specI_v3_03199	23.2364	200801
GCA_003286725.1_ASM328672v1_genomic.gbff.gz:QMHE01000004_41	96.6	866775.SAMN00100756	QMHE01000004	QMHE01000004_41	2 Bacteria	1239 Firmicutes	91061 Bacilli	186826 Lactobacillales	186827 Aerococcaceae	1375 Aerococcus	specI_v3_03199	23.2364	200801
GCA_003286725.1_ASM328672v1_genomic.gbff.gz:QMHE01000004_42	94.7	866775.SAMN00100756	QMHE01000004	QMHE01000004_42	2 Bacteria	1239 Firmicutes	91061 Bacilli	186826 Lactobacillales	186827 Aerococcaceae	1375 Aerococcus	specI_v3_03199	23.2364	200801
GCA_003286725.1_ASM328672v1_genomic.gbff.gz:QMHE01000004_43	97.4	866775.SAMN00100756	QMHE01000004	QMHE01000004_43	2 Bacteria	1239 Firmicutes	91061 Bacilli	186826 Lactobacillales	186827 Aerococcaceae	1375 Aerococcus	specI_v3_03199	23.2364	200801
GCA_003286725.1_ASM328672v1_genomic.gbff.gz:QMHE01000004_44	95.8	866775.SAMN00100756	QMHE01000004	QMHE01000004_44	2 Bacteria	1239 Firmicutes	91061 Bacilli	186826 Lactobacillales	186827 Aerococcaceae	1375 Aerococcus	specI_v3_03199	23.2364	200801
GCA_003286725.1_ASM328672v1_genomic.gbff.gz:QMHE01000004_45	90	866775.SAMN00100756	QMHE01000004	QMHE01000004_45	2 Bacteria	1239 Firmicutes	91061 Bacilli	186826 Lactobacillales	186827 Aerococcaceae	1375 Aerococcus	specI_v3_03199	23.2364	200801
GCA_003286725.1_ASM328672v1_genomic.gbff.gz:QMHE01000004_46	97.3	866775.SAMN00100756	QMHE01000004	QMHE01000004_46	2 Bacteria	1239 Firmicutes	91061 Bacilli	186826 Lactobacillales	186827 Aerococcaceae	1375 Aerococcus	specI_v3_03199	23.2364	200801
GCA_003286725.1_ASM328672v1_genomic.gbff.gz:QMHE01000004_47	96.2	866775.SAMN00100756	QMHE01000004	QMHE01000004_47	2 Bacteria	1239 Firmicutes	91061 Bacilli	186826 Lactobacillales	186827 Aerococcaceae	1375 Aerococcus	specI_v3_03199	23.2364	200801
GCA_003286725.1_ASM328672v1_genomic.gbff.gz:QMHE01000004_48	99.4	866775.SAMN00100756	QMHE01000004	QMHE01000004_48	2 Bacteria	1239 Firmicutes	91061 Bacilli	186826 Lactobacillales	186827 Aerococcaceae	1375 Aerococcus	specI_v3_03199	23.2364	200801
GCA_003286725.1_ASM328672v1_genomic.gbff.gz:QMHE01000004_49	96.1	866775.SAMN00100756	QMHE01000004	QMHE01000004_49	2 Bacteria	1239 Firmicutes	91061 Bacilli	186826 Lactobacillales	186827 Aerococcaceae	1375 Aerococcus	specI_v3_03199	23.2364	200801
GCA_003286725.1_ASM328672v1_genomic.gbff.gz:QMHE01000004_50	96.5	866775.SAMN00100756	QMHE01000004	QMHE01000004_50	2 Bacteria	1239 Firmicutes	91061 Bacilli	186826 Lactobacillales	186827 Aerococcaceae	1375 Aerococcus	specI_v3_03199	23.2364	200801
GCA_003286725.1_ASM328672v1_genomic.gbff.gz:QMHE01000004_51	98.3	866775.SAMN00100756	QMHE01000004	QMHE01000004_51	2 Bacteria	1239 Firmicutes	91061 Bacilli	186826 Lactobacillales	186827 Aerococcaceae	1375 Aerococcus	specI_v3_03199	23.2364	200801
GCA_003286725.1_ASM328672v1_genomic.gbff.gz:QMHE01000004_52	98.7	866775.SAMN00100756	QMHE01000004	QMHE01000004_52	2 Bacteria	1239 Firmicutes	91061 Bacilli	186826 Lactobacillales	186827 Aerococcaceae	1375 Aerococcus	specI_v3_03199	23.2364	200801
GCA_003286725.1_ASM328672v1_genomic.gbff.gz:QMHE01000004_53	98.4	866775.SAMN00100756	QMHE01000004	QMHE01000004_53	2 Bacteria	1239 Firmicutes	91061 Bacilli	186826 Lactobacillales	186827 Aerococcaceae	1375 Aerococcus	specI_v3_03199	23.2364	200801
GCA_003286725.1_ASM328672v1_genomic.gbff.gz:QMHE01000004_54	100	866775.SAMN00100756	QMHE01000004	QMHE01000004_54	2 Bacteria	1239 Firmicutes	91061 Bacilli	186826 Lactobacillales	186827 Aerococcaceae	1375 Aerococcus	specI_v3_03199	23.2364	200801
GCA_003286725.1_ASM328672v1_genomic.gbff.gz:QMHE01000004_56	97.1	866775.SAMN00100756	QMHE01000004	QMHE01000004_56	2 Bacteria	1239 Firmicutes	91061 Bacilli	186826 Lactobacillales	186827 Aerococcaceae	1375 Aerococcus	specI_v3_03199	23.2364	200801
GCA_003286725.1_ASM328672v1_genomic.gbff.gz:QMHE01000004_57	98.2	866775.SAMN00100756	QMHE01000004	QMHE01000004_57	2 Bacteria	1239 Firmicutes	91061 Bacilli	186826 Lactobacillales	186827 Aerococcaceae	1375 Aerococcus	specI_v3_03199	23.2364	200801
GCA_003286725.1_ASM328672v1_genomic.gbff.gz:QMHE01000004_58	96.5	866775.SAMN00100756	QMHE01000004	QMHE01000004_58	2 Bacteria	1239 Firmicutes	91061 Bacilli	186826 Lactobacillales	186827 Aerococcaceae	1375 Aerococcus	specI_v3_03199	23.2364	200801
GCA_003286725.1_ASM328672v1_genomic.gbff.gz:QMHE01000004_59	83.1	866775.SAMN00100756	QMHE01000004	QMHE01000004_59	2 Bacteria	1239 Firmicutes	91061 Bacilli	186826 Lactobacillales	186827 Aerococcaceae	1375 Aerococcus	specI_v3_03199	23.2364	200801
GCA_003286725.1_ASM328672v1_genomic.gbff.gz:QMHE01000004_60	61.5	866775.SAMN00100756	QMHE01000004	QMHE01000004_60	2 Bacteria	1239 Firmicutes	91061 Bacilli	186826 Lactobacillales	186827 Aerococcaceae	1375 Aerococcus	specI_v3_03199	23.2364	200801
GCA_003286725.1_ASM328672v1_genomic.gbff.gz:QMHE01000004_61	90.9	866775.SAMN00100756	QMHE01000004	QMHE01000004_61	2 Bacteria	1239 Firmicutes	91061 Bacilli	186826 Lactobacillales	186827 Aerococcaceae	1375 Aerococcus	specI_v3_03199	23.2364	200801
GCA_003286725.1_ASM328672v1_genomic.gbff.gz:QMHE01000004_62	94.9	866775.SAMN00100756	QMHE01000004	QMHE01000004_62	2 Bacteria	1239 Firmicutes	91061 Bacilli	186826 Lactobacillales	186827 Aerococcaceae	1375 Aerococcus	specI_v3_03199	23.2364	200801
GCA_003286725.1_ASM328672v1_genomic.gbff.gz:QMHE01000004_63	86.2	866775.SAMN00100756	QMHE01000004	QMHE01000004_63	2 Bacteria	1239 Firmicutes	91061 Bacilli	186826 Lactobacillales	186827 Aerococcaceae	1375 Aerococcus	specI_v3_03199	23.2364	200801
GCA_003286725.1_ASM328672v1_genomic.gbff.gz:QMHE01000004_64	93.4	866775.SAMN00100756	QMHE01000004	QMHE01000004_64	2 Bacteria	1239 Firmicutes	91061 Bacilli	186826 Lactobacillales	186827 Aerococcaceae	1375 Aerococcus	specI_v3_03199	23.2364	200801
GCA_003286725.1_ASM328672v1_genomic.gbff.gz:QMHE01000004_65	98.2	866775.SAMN00100756	QMHE01000004	QMHE01000004_65	2 Bacteria	1239 Firmicutes	91061 Bacilli	186826 Lactobacillales	186827 Aerococcaceae	1375 Aerococcus	specI_v3_03199	23.2364	200801
GCA_003286725.1_ASM328672v1_genomic.gbff.gz:QMHE01000004_66	99.8	866775.SAMN00100756	QMHE01000004	QMHE01000004_66	2 Bacteria	1239 Firmicutes	91061 Bacilli	186826 Lactobacillales	186827 Aerococcaceae	1375 Aerococcus	specI_v3_03199	23.2364	200801
GCA_003286725.1_ASM328672v1_genomic.gbff.gz:QMHE01000004_68	97.5	866775.SAMN00100756	QMHE01000004	QMHE01000004_68	2 Bacteria	1239 Firmicutes	91061 Bacilli	186826 Lactobacillales	186827 Aerococcaceae	1375 Aerococcus	specI_v3_03199	23.2364	200801
GCA_003286725.1_ASM328672v1_genomic.gbff.gz:QMHE01000004_69	94.2	866775.SAMN00100756	QMHE01000004	QMHE01000004_69	2 Bacteria	1239 Firmicutes	91061 Bacilli	186826 Lactobacillales	186827 Aerococcaceae	1375 Aerococcus	specI_v3_03199	23.2364	200801
GCA_003286725.1_ASM328672v1_genomic.gbff.gz:QMHE01000004_70	92.6	866775.SAMN00100756	QMHE01000004	QMHE01000004_70	2 Bacteria	1239 Firmicutes	91061 Bacilli	186826 Lactobacillales	186827 Aerococcaceae	1375 Aerococcus	specI_v3_03199	23.2364	200801
GCA_003286725.1_ASM328672v1_genomic.gbff.gz:QMHE01000004_71	93.7	866775.SAMN00100756	QMHE01000004	QMHE01000004_71	2 Bacteria	1239 Firmicutes	91061 Bacilli	186826 Lactobacillales	186827 Aerococcaceae	1375 Aerococcus	specI_v3_03199	23.2364	200801
GCA_003286725.1_ASM328672v1_genomic.gbff.gz:QMHE01000004_72	96.1	866775.SAMN00100756	QMHE01000004	QMHE01000004_72	2 Bacteria	1239 Firmicutes	91061 Bacilli	186826 Lactobacillales	186827 Aerococcaceae	1375 Aerococcus	specI_v3_03199	23.2364	200801
GCA_003286725.1_ASM328672v1_genomic.gbff.gz:QMHE01000004_73	91.5	866775.SAMN00100756	QMHE01000004	QMHE01000004_73	2 Bacteria	1239 Firmicutes	91061 Bacilli	186826 Lactobacillales	186827 Aerococcaceae	1375 Aerococcus	specI_v3_03199	23.2364	200801
GCA_003286725.1_ASM328672v1_genomic.gbff.gz:QMHE01000004_74	99.6	866775.SAMN00100756	QMHE01000004	QMHE01000004_74	2 Bacteria	1239 Firmicutes	91061 Bacilli	186826 Lactobacillales	186827 Aerococcaceae	1375 Aerococcus	specI_v3_03199	23.2364	200801
GCA_003286725.1_ASM328672v1_genomic.gbff.gz:QMHE01000004_75	98.1	866775.SAMN00100756	QMHE01000004	QMHE01000004_75	2 Bacteria	1239 Firmicutes	91061 Bacilli	186826 Lactobacillales	186827 Aerococcaceae	1375 Aerococcus	specI_v3_03199	23.2364	200801
GCA_003286725.1_ASM328672v1_genomic.gbff.gz:QMHE01000004_76	98.6	866775.SAMN00100756	QMHE01000004	QMHE01000004_76	2 Bacteria	1239 Firmicutes	91061 Bacilli	186826 Lactobacillales	186827 Aerococcaceae	1375 Aerococcus	specI_v3_03199	23.2364	200801
GCA_003286725.1_ASM328672v1_genomic.gbff.gz:QMHE01000004_77	98.5	866775.SAMN00100756	QMHE01000004	QMHE01000004_77	2 Bacteria	1239 Firmicutes	91061 Bacilli	186826 Lactobacillales	186827 Aerococcaceae	1375 Aerococcus	specI_v3_03199	23.2364	200801
GCA_003286725.1_ASM328672v1_genomic.gbff.gz:QMHE01000004_79	99.1	866775.SAMN00100756	QMHE01000004	QMHE01000004_79	2 Bacteria	1239 Firmicutes	91061 Bacilli	186826 Lactobacillales	186827 Aerococcaceae	1375 Aerococcus	specI_v3_03199	23.2364	200801
GCA_003286725.1_ASM328672v1_genomic.gbff.gz:QMHE01000004_80	99.2	866775.SAMN00100756	QMHE01000004	QMHE01000004_80	2 Bacteria	1239 Firmicutes	91061 Bacilli	186826 Lactobacillales	186827 Aerococcaceae	1375 Aerococcus	specI_v3_03199	23.2364	200801
GCA_003286725.1_ASM328672v1_genomic.gbff.gz:QMHE01000004_81	97.9	866775.SAMN00100756	QMHE01000004	QMHE01000004_81	2 Bacteria	1239 Firmicutes	91061 Bacilli	186826 Lactobacillales	186827 Aerococcaceae	1375 Aerococcus	specI_v3_03199	23.2364	200801
GCA_003286725.1_ASM328672v1_genomic.gbff.gz:QMHE01000004_82	100	866775.SAMN00100756	QMHE01000004	QMHE01000004_82	2 Bacteria	1239 Firmicutes	91061 Bacilli	186826 Lactobacillales	186827 Aerococcaceae	1375 Aerococcus	specI_v3_03199	23.2364	200801
GCA_003286725.1_ASM328672v1_genomic.gbff.gz:QMHE01000004_83	94.1	866775.SAMN00100756	QMHE01000004	QMHE01000004_83	2 Bacteria	1239 Firmicutes	91061 Bacilli	186826 Lactobacillales	186827 Aerococcaceae	1375 Aerococcus	specI_v3_03199	23.2364	200801
GCA_003286725.1_ASM328672v1_genomic.gbff.gz:QMHE01000004_84	95.9	866775.SAMN00100756	QMHE01000004	QMHE01000004_84	2 Bacteria	1239 Firmicutes	91061 Bacilli	186826 Lactobacillales	186827 Aerococcaceae	1375 Aerococcus	specI_v3_03199	23.2364	200801
GCA_003286725.1_ASM328672v1_genomic.gbff.gz:QMHE01000004_85	96	866775.SAMN00100756	QMHE01000004	QMHE01000004_85	2 Bacteria	1239 Firmicutes	91061 Bacilli	186826 Lactobacillales	186827 Aerococcaceae	1375 Aerococcus	specI_v3_03199	23.2364	200801
GCA_003286725.1_ASM328672v1_genomic.gbff.gz:QMHE01000004_86	95.6	866775.SAMN00100756	QMHE01000004	QMHE01000004_86	2 Bacteria	1239 Firmicutes	91061 Bacilli	186826 Lactobacillales	186827 Aerococcaceae	1375 Aerococcus	specI_v3_03199	23.2364	200801
GCA_003286725.1_ASM328672v1_genomic.gbff.gz:QMHE01000004_87	94.8	866775.SAMN00100756	QMHE01000004	QMHE01000004_87	2 Bacteria	1239 Firmicutes	91061 Bacilli	186826 Lactobacillales	186827 Aerococcaceae	1375 Aerococcus	specI_v3_03199	23.2364	200801
GCA_003286725.1_ASM328672v1_genomic.gbff.gz:QMHE01000004_88	99.2	866775.SAMN00100756	QMHE01000004	QMHE01000004_88	2 Bacteria	1239 Firmicutes	91061 Bacilli	186826 Lactobacillales	186827 Aerococcaceae	1375 Aerococcus	specI_v3_03199	23.2364	200801
GCA_003286725.1_ASM328672v1_genomic.gbff.gz:QMHE01000004_89	99.5	866775.SAMN00100756	QMHE01000004	QMHE01000004_89	2 Bacteria	1239 Firmicutes	91061 Bacilli	186826 Lactobacillales	186827 Aerococcaceae	1375 Aerococcus	specI_v3_03199	23.2364	200801
GCA_003286725.1_ASM328672v1_genomic.gbff.gz:QMHE01000004_90	92.5	866775.SAMN00100756	QMHE01000004	QMHE01000004_90	2 Bacteria	1239 Firmicutes	91061 Bacilli	186826 Lactobacillales	186827 Aerococcaceae	1375 Aerococcus	specI_v3_03199	23.2364	200801
GCA_003286725.1_ASM328672v1_genomic.gbff.gz:QMHE01000004_91	97.4	866775.SAMN00100756	QMHE01000004	QMHE01000004_91	2 Bacteria	1239 Firmicutes	91061 Bacilli	186826 Lactobacillales	186827 Aerococcaceae	1375 Aerococcus	specI_v3_03199	23.2364	200801
GCA_003286725.1_ASM328672v1_genomic.gbff.gz:QMHE01000004_92	98.2	866775.SAMN00100756	QMHE01000004	QMHE01000004_92	2 Bacteria	1239 Firmicutes	91061 Bacilli	186826 Lactobacillales	186827 Aerococcaceae	1375 Aerococcus	specI_v3_03199	23.2364	200801
GCA_003286725.1_ASM328672v1_genomic.gbff.gz:QMHE01000004_93	96.6	866775.SAMN00100756	QMHE01000004	QMHE01000004_93	2 Bacteria	1239 Firmicutes	91061 Bacilli	186826 Lactobacillales	186827 Aerococcaceae	1375 Aerococcus	specI_v3_03199	23.2364	200801
GCA_003286725.1_ASM328672v1_genomic.gbff.gz:QMHE01000004_94	98.7	866775.SAMN00100756	QMHE01000004	QMHE01000004_94	2 Bacteria	1239 Firmicutes	91061 Bacilli	186826 Lactobacillales	186827 Aerococcaceae	1375 Aerococcus	specI_v3_03199	23.2364	200801
GCA_003286725.1_ASM328672v1_genomic.gbff.gz:QMHE01000004_95	98	866775.SAMN00100756	QMHE01000004	QMHE01000004_95	2 Bacteria	1239 Firmicutes	91061 Bacilli	186826 Lactobacillales	186827 Aerococcaceae	1375 Aerococcus	specI_v3_03199	23.2364	200801
GCA_003286725.1_ASM328672v1_genomic.gbff.gz:QMHE01000004_96	99.5	866775.SAMN00100756	QMHE01000004	QMHE01000004_96	2 Bacteria	1239 Firmicutes	91061 Bacilli	186826 Lactobacillales	186827 Aerococcaceae	1375 Aerococcus	specI_v3_03199	23.2364	200801
GCA_003286725.1_ASM328672v1_genomic.gbff.gz:QMHE01000004_97	98.6	866775.SAMN00100756	QMHE01000004	QMHE01000004_97	2 Bacteria	1239 Firmicutes	91061 Bacilli	186826 Lactobacillales	186827 Aerococcaceae	1375 Aerococcus	specI_v3_03199	23.2364	200801
GCA_003286725.1_ASM328672v1_genomic.gbff.gz:QMHE01000004_98	95.1	866775.SAMN00100756	QMHE01000004	QMHE01000004_98	2 Bacteria	1239 Firmicutes	91061 Bacilli	186826 Lactobacillales	186827 Aerococcaceae	1375 Aerococcus	specI_v3_03199	23.2364	200801
GCA_003286725.1_ASM328672v1_genomic.gbff.gz:QMHE01000004_99	94.9	866775.SAMN00100756	QMHE01000004	QMHE01000004_99	2 Bacteria	1239 Firmicutes	91061 Bacilli	186826 Lactobacillales	186827 Aerococcaceae	1375 Aerococcus	specI_v3_03199	23.2364	200801
GCA_003286725.1_ASM328672v1_genomic.gbff.gz:QMHE01000004_100	91.9	866775.SAMN00100756	QMHE01000004	QMHE01000004_100	2 Bacteria	1239 Firmicutes	91061 Bacilli	186826 Lactobacillales	186827 Aerococcaceae	1375 Aerococcus	specI_v3_03199	23.2364	200801
GCA_003286725.1_ASM328672v1_genomic.gbff.gz:QMHE01000004_101	96.7	866775.SAMN00100756	QMHE01000004	QMHE01000004_101	2 Bacteria	1239 Firmicutes	91061 Bacilli	186826 Lactobacillales	186827 Aerococcaceae	1375 Aerococcus	specI_v3_03199	23.2364	200801
GCA_003286725.1_ASM328672v1_genomic.gbff.gz:QMHE01000004_102	97.5	866775.SAMN00100756	QMHE01000004	QMHE01000004_102	2 Bacteria	1239 Firmicutes	91061 Bacilli	186826 Lactobacillales	186827 Aerococcaceae	1375 Aerococcus	specI_v3_03199	23.2364	200801
GCA_003286725.1_ASM328672v1_genomic.gbff.gz:QMHE01000004_103	98.7	866775.SAMN00100756	QMHE01000004	QMHE01000004_103	2 Bacteria	1239 Firmicutes	91061 Bacilli	186826 Lactobacillales	186827 Aerococcaceae	1375 Aerococcus	specI_v3_03199	23.2364	200801
GCA_003286725.1_ASM328672v1_genomic.gbff.gz:QMHE01000004_104	100	866775.SAMN00100756	QMHE01000004	QMHE01000004_104	2 Bacteria	1239 Firmicutes	91061 Bacilli	186826 Lactobacillales	186827 Aerococcaceae	1375 Aerococcus	specI_v3_03199	23.2364	200801
GCA_003286725.1_ASM328672v1_genomic.gbff.gz:QMHE01000004_105	57.1	866775.SAMN00100756	QMHE01000004	QMHE01000004_105	2 Bacteria	1239 Firmicutes	91061 Bacilli	186826 Lactobacillales	186827 Aerococcaceae	1375 Aerococcus	specI_v3_03199	23.2364	200801
GCA_003286725.1_ASM328672v1_genomic.gbff.gz:QMHE01000004_106	98.6	866775.SAMN00100756	QMHE01000004	QMHE01000004_106	2 Bacteria	1239 Firmicutes	91061 Bacilli	186826 Lactobacillales	186827 Aerococcaceae	1375 Aerococcus	specI_v3_03199	23.2364	200801
GCA_003286725.1_ASM328672v1_genomic.gbff.gz:QMHE01000004_107	92.9	866775.SAMN00100756	QMHE01000004	QMHE01000004_107	2 Bacteria	1239 Firmicutes	91061 Bacilli	186826 Lactobacillales	186827 Aerococcaceae	1375 Aerococcus	specI_v3_03199	23.2364	200801
GCA_003286725.1_ASM328672v1_genomic.gbff.gz:QMHE01000004_108	99.5	866775.SAMN00100756	QMHE01000004	QMHE01000004_108	2 Bacteria	1239 Firmicutes	91061 Bacilli	186826 Lactobacillales	186827 Aerococcaceae	1375 Aerococcus	specI_v3_03199	23.2364	200801
GCA_003286725.1_ASM328672v1_genomic.gbff.gz:QMHE01000004_109	97.7	866775.SAMN00100756	QMHE01000004	QMHE01000004_109	2 Bacteria	1239 Firmicutes	91061 Bacilli	186826 Lactobacillales	186827 Aerococcaceae	1375 Aerococcus	specI_v3_03199	23.2364	200801
GCA_003286725.1_ASM328672v1_genomic.gbff.gz:QMHE01000004_112	99	866775.SAMN00100756	QMHE01000004	QMHE01000004_112	2 Bacteria	1239 Firmicutes	91061 Bacilli	186826 Lactobacillales	186827 Aerococcaceae	1375 Aerococcus	specI_v3_03199	23.2364	200801
GCA_003286725.1_ASM328672v1_genomic.gbff.gz:QMHE01000004_113	96.8	866775.SAMN00100756	QMHE01000004	QMHE01000004_113	2 Bacteria	1239 Firmicutes	91061 Bacilli	186826 Lactobacillales	186827 Aerococcaceae	1375 Aerococcus	specI_v3_03199	23.2364	200801
GCA_003286725.1_ASM328672v1_genomic.gbff.gz:QMHE01000004_114	96.7	866775.SAMN00100756	QMHE01000004	QMHE01000004_114	2 Bacteria	1239 Firmicutes	91061 Bacilli	186826 Lactobacillales	186827 Aerococcaceae	1375 Aerococcus	specI_v3_03199	23.2364	200801
GCA_003286725.1_ASM328672v1_genomic.gbff.gz:QMHE01000004_115	98.7	866775.SAMN00100756	QMHE01000004	QMHE01000004_115	2 Bacteria	1239 Firmicutes	91061 Bacilli	186826 Lactobacillales	186827 Aerococcaceae	1375 Aerococcus	specI_v3_03199	23.2364	200801
GCA_003286725.1_ASM328672v1_genomic.gbff.gz:QMHE01000004_116	98	866775.SAMN00100756	QMHE01000004	QMHE01000004_116	2 Bacteria	1239 Firmicutes	91061 Bacilli	186826 Lactobacillales	186827 Aerococcaceae	1375 Aerococcus	specI_v3_03199	23.2364	200801
GCA_003286725.1_ASM328672v1_genomic.gbff.gz:QMHE01000004_117	98	866775.SAMN00100756	QMHE01000004	QMHE01000004_117	2 Bacteria	1239 Firmicutes	91061 Bacilli	186826 Lactobacillales	186827 Aerococcaceae	1375 Aerococcus	specI_v3_03199	23.2364	200801
GCA_003286725.1_ASM328672v1_genomic.gbff.gz:QMHE01000004_118	97.8	866775.SAMN00100756	QMHE01000004	QMHE01000004_118	2 Bacteria	1239 Firmicutes	91061 Bacilli	186826 Lactobacillales	186827 Aerococcaceae	1375 Aerococcus	specI_v3_03199	23.2364	200801
GCA_003286725.1_ASM328672v1_genomic.gbff.gz:QMHE01000004_119	99.4	866775.SAMN00100756	QMHE01000004	QMHE01000004_119	2 Bacteria	1239 Firmicutes	91061 Bacilli	186826 Lactobacillales	186827 Aerococcaceae	1375 Aerococcus	specI_v3_03199	23.2364	200801
GCA_003286725.1_ASM328672v1_genomic.gbff.gz:QMHE01000004_120	99.1	866775.SAMN00100756	QMHE01000004	QMHE01000004_120	2 Bacteria	1239 Firmicutes	91061 Bacilli	186826 Lactobacillales	186827 Aerococcaceae	1375 Aerococcus	specI_v3_03199	23.2364	200801
GCA_003286725.1_ASM328672v1_genomic.gbff.gz:QMHE01000004_121	99.3	866775.SAMN00100756	QMHE01000004	QMHE01000004_121	2 Bacteria	1239 Firmicutes	91061 Bacilli	186826 Lactobacillales	186827 Aerococcaceae	1375 Aerococcus	specI_v3_03199	23.2364	200801
GCA_003286725.1_ASM328672v1_genomic.gbff.gz:QMHE01000004_123	98.7	866775.SAMN00100756	QMHE01000004	QMHE01000004_123	2 Bacteria	1239 Firmicutes	91061 Bacilli	186826 Lactobacillales	186827 Aerococcaceae	1375 Aerococcus	specI_v3_03199	23.2364	200801
GCA_003286725.1_ASM328672v1_genomic.gbff.gz:QMHE01000004_124	98.4	866775.SAMN00100756	QMHE01000004	QMHE01000004_124	2 Bacteria	1239 Firmicutes	91061 Bacilli	186826 Lactobacillales	186827 Aerococcaceae	1375 Aerococcus	specI_v3_03199	23.2364	200801
GCA_003286725.1_ASM328672v1_genomic.gbff.gz:QMHE01000004_126	96.7	866775.SAMN00100756	QMHE01000004	QMHE01000004_126	2 Bacteria	1239 Firmicutes	91061 Bacilli	186826 Lactobacillales	186827 Aerococcaceae	1375 Aerococcus	specI_v3_03199	23.2364	200801
GCA_003286725.1_ASM328672v1_genomic.gbff.gz:QMHE01000004_127	98.6	866775.SAMN00100756	QMHE01000004	QMHE01000004_127	2 Bacteria	1239 Firmicutes	91061 Bacilli	186826 Lactobacillales	186827 Aerococcaceae	1375 Aerococcus	specI_v3_03199	23.2364	200801
GCA_003286725.1_ASM328672v1_genomic.gbff.gz:QMHE01000004_128	98.4	866775.SAMN00100756	QMHE01000004	QMHE01000004_128	2 Bacteria	1239 Firmicutes	91061 Bacilli	186826 Lactobacillales	186827 Aerococcaceae	1375 Aerococcus	specI_v3_03199	23.2364	200801
GCA_003286725.1_ASM328672v1_genomic.gbff.gz:QMHE01000004_129	98	866775.SAMN00100756	QMHE01000004	QMHE01000004_129	2 Bacteria	1239 Firmicutes	91061 Bacilli	186826 Lactobacillales	186827 Aerococcaceae	1375 Aerococcus	specI_v3_03199	23.2364	200801
GCA_003286725.1_ASM328672v1_genomic.gbff.gz:QMHE01000004_130	98.5	866775.SAMN00100756	QMHE01000004	QMHE01000004_130	2 Bacteria	1239 Firmicutes	91061 Bacilli	186826 Lactobacillales	186827 Aerococcaceae	1375 Aerococcus	specI_v3_03199	23.2364	200801
GCA_003286725.1_ASM328672v1_genomic.gbff.gz:QMHE01000004_131	98.7	866775.SAMN00100756	QMHE01000004	QMHE01000004_131	2 Bacteria	1239 Firmicutes	91061 Bacilli	186826 Lactobacillales	186827 Aerococcaceae	1375 Aerococcus	specI_v3_03199	23.2364	200801
GCA_003286725.1_ASM328672v1_genomic.gbff.gz:QMHE01000004_133	99.2	866775.SAMN00100756	QMHE01000004	QMHE01000004_133	2 Bacteria	1239 Firmicutes	91061 Bacilli	186826 Lactobacillales	186827 Aerococcaceae	1375 Aerococcus	specI_v3_03199	23.2364	200801
GCA_003286725.1_ASM328672v1_genomic.gbff.gz:QMHE01000004_134	96.5	866775.SAMN00100756	QMHE01000004	QMHE01000004_134	2 Bacteria	1239 Firmicutes	91061 Bacilli	186826 Lactobacillales	186827 Aerococcaceae	1375 Aerococcus	specI_v3_03199	23.2364	200801
GCA_003286725.1_ASM328672v1_genomic.gbff.gz:QMHE01000004_135	99.5	866775.SAMN00100756	QMHE01000004	QMHE01000004_135	2 Bacteria	1239 Firmicutes	91061 Bacilli	186826 Lactobacillales	186827 Aerococcaceae	1375 Aerococcus	specI_v3_03199	23.2364	200801
GCA_003286725.1_ASM328672v1_genomic.gbff.gz:QMHE01000004_136	97.3	866775.SAMN00100756	QMHE01000004	QMHE01000004_136	2 Bacteria	1239 Firmicutes	91061 Bacilli	186826 Lactobacillales	186827 Aerococcaceae	1375 Aerococcus	specI_v3_03199	23.2364	200801
GCA_003286725.1_ASM328672v1_genomic.gbff.gz:QMHE01000004_137	99.6	866775.SAMN00100756	QMHE01000004	QMHE01000004_137	2 Bacteria	1239 Firmicutes	91061 Bacilli	186826 Lactobacillales	186827 Aerococcaceae	1375 Aerococcus	specI_v3_03199	23.2364	200801
GCA_003286725.1_ASM328672v1_genomic.gbff.gz:QMHE01000004_138	94	866775.SAMN00100756	QMHE01000004	QMHE01000004_138	2 Bacteria	1239 Firmicutes	91061 Bacilli	186826 Lactobacillales	186827 Aerococcaceae	1375 Aerococcus	specI_v3_03199	23.2364	200801
GCA_003286725.1_ASM328672v1_genomic.gbff.gz:QMHE01000004_139	97.6	866775.SAMN00100756	QMHE01000004	QMHE01000004_139	2 Bacteria	1239 Firmicutes	91061 Bacilli	186826 Lactobacillales	186827 Aerococcaceae	1375 Aerococcus	specI_v3_03199	23.2364	200801
GCA_003286725.1_ASM328672v1_genomic.gbff.gz:QMHE01000004_140	98.3	866775.SAMN00100756	QMHE01000004	QMHE01000004_140	2 Bacteria	1239 Firmicutes	91061 Bacilli	186826 Lactobacillales	186827 Aerococcaceae	1375 Aerococcus	specI_v3_03199	23.2364	200801
GCA_003286725.1_ASM328672v1_genomic.gbff.gz:QMHE01000004_141	97.6	866775.SAMN00100756	QMHE01000004	QMHE01000004_141	2 Bacteria	1239 Firmicutes	91061 Bacilli	186826 Lactobacillales	186827 Aerococcaceae	1375 Aerococcus	specI_v3_03199	23.2364	200801
GCA_003286725.1_ASM328672v1_genomic.gbff.gz:QMHE01000004_143	93.9	866775.SAMN00100756	QMHE01000004	QMHE01000004_143	2 Bacteria	1239 Firmicutes	91061 Bacilli	186826 Lactobacillales	186827 Aerococcaceae	1375 Aerococcus	specI_v3_03199	23.2364	200801
GCA_003286725.1_ASM328672v1_genomic.gbff.gz:QMHE01000004_144	95.3	866775.SAMN00100756	QMHE01000004	QMHE01000004_144	2 Bacteria	1239 Firmicutes	91061 Bacilli	186826 Lactobacillales	186827 Aerococcaceae	1375 Aerococcus	specI_v3_03199	23.2364	200801
GCA_003286725.1_ASM328672v1_genomic.gbff.gz:QMHE01000004_145	98.4	866775.SAMN00100756	QMHE01000004	QMHE01000004_145	2 Bacteria	1239 Firmicutes	91061 Bacilli	186826 Lactobacillales	186827 Aerococcaceae	1375 Aerococcus	specI_v3_03199	23.2364	200801
GCA_003286725.1_ASM328672v1_genomic.gbff.gz:QMHE01000004_146	96.4	866775.SAMN00100756	QMHE01000004	QMHE01000004_146	2 Bacteria	1239 Firmicutes	91061 Bacilli	186826 Lactobacillales	186827 Aerococcaceae	1375 Aerococcus	specI_v3_03199	23.2364	200801
GCA_003286725.1_ASM328672v1_genomic.gbff.gz:QMHE01000004_147	99.3	866775.SAMN00100756	QMHE01000004	QMHE01000004_147	2 Bacteria	1239 Firmicutes	91061 Bacilli	186826 Lactobacillales	186827 Aerococcaceae	1375 Aerococcus	specI_v3_03199	23.2364	200801
GCA_003286725.1_ASM328672v1_genomic.gbff.gz:QMHE01000004_148	98.1	866775.SAMN00100756	QMHE01000004	QMHE01000004_148	2 Bacteria	1239 Firmicutes	91061 Bacilli	186826 Lactobacillales	186827 Aerococcaceae	1375 Aerococcus	specI_v3_03199	23.2364	200801
GCA_003286725.1_ASM328672v1_genomic.gbff.gz:QMHE01000004_150	95.6	866775.SAMN00100756	QMHE01000004	QMHE01000004_150	2 Bacteria	1239 Firmicutes	91061 Bacilli	186826 Lactobacillales	186827 Aerococcaceae	1375 Aerococcus	specI_v3_03199	23.2364	200801
GCA_003286725.1_ASM328672v1_genomic.gbff.gz:QMHE01000004_151	96.5	866775.SAMN00100756	QMHE01000004	QMHE01000004_151	2 Bacteria	1239 Firmicutes	91061 Bacilli	186826 Lactobacillales	186827 Aerococcaceae	1375 Aerococcus	specI_v3_03199	23.2364	200801
GCA_003286725.1_ASM328672v1_genomic.gbff.gz:QMHE01000004_152	98.1	866775.SAMN00100756	QMHE01000004	QMHE01000004_152	2 Bacteria	1239 Firmicutes	91061 Bacilli	186826 Lactobacillales	186827 Aerococcaceae	1375 Aerococcus	specI_v3_03199	23.2364	200801
GCA_003286725.1_ASM328672v1_genomic.gbff.gz:QMHE01000004_153	99.3	866775.SAMN00100756	QMHE01000004	QMHE01000004_153	2 Bacteria	1239 Firmicutes	91061 Bacilli	186826 Lactobacillales	186827 Aerococcaceae	1375 Aerococcus	specI_v3_03199	23.2364	200801
GCA_003286725.1_ASM328672v1_genomic.gbff.gz:QMHE01000004_154	98.7	866775.SAMN00100756	QMHE01000004	QMHE01000004_154	2 Bacteria	1239 Firmicutes	91061 Bacilli	186826 Lactobacillales	186827 Aerococcaceae	1375 Aerococcus	specI_v3_03199	23.2364	200801
GCA_003286725.1_ASM328672v1_genomic.gbff.gz:QMHE01000004_155	99.3	866775.SAMN00100756	QMHE01000004	QMHE01000004_155	2 Bacteria	1239 Firmicutes	91061 Bacilli	186826 Lactobacillales	186827 Aerococcaceae	1375 Aerococcus	specI_v3_03199	23.2364	200801
GCA_003286725.1_ASM328672v1_genomic.gbff.gz:QMHE01000004_156	95.6	866775.SAMN00100756	QMHE01000004	QMHE01000004_156	2 Bacteria	1239 Firmicutes	91061 Bacilli	186826 Lactobacillales	186827 Aerococcaceae	1375 Aerococcus	specI_v3_03199	23.2364	200801
GCA_003286725.1_ASM328672v1_genomic.gbff.gz:QMHE01000004_157	98.3	866775.SAMN00100756	QMHE01000004	QMHE01000004_157	2 Bacteria	1239 Firmicutes	91061 Bacilli	186826 Lactobacillales	186827 Aerococcaceae	1375 Aerococcus	specI_v3_03199	23.2364	200801
GCA_003286725.1_ASM328672v1_genomic.gbff.gz:QMHE01000004_158	98.4	866775.SAMN00100756	QMHE01000004	QMHE01000004_158	2 Bacteria	1239 Firmicutes	91061 Bacilli	186826 Lactobacillales	186827 Aerococcaceae	1375 Aerococcus	specI_v3_03199	23.2364	200801
GCA_003286725.1_ASM328672v1_genomic.gbff.gz:QMHE01000004_159	97.3	866775.SAMN00100756	QMHE01000004	QMHE01000004_159	2 Bacteria	1239 Firmicutes	91061 Bacilli	186826 Lactobacillales	186827 Aerococcaceae	1375 Aerococcus	specI_v3_03199	23.2364	200801
GCA_003286725.1_ASM328672v1_genomic.gbff.gz:QMHE01000004_160	99.4	866775.SAMN00100756	QMHE01000004	QMHE01000004_160	2 Bacteria	1239 Firmicutes	91061 Bacilli	186826 Lactobacillales	186827 Aerococcaceae	1375 Aerococcus	specI_v3_03199	23.2364	200801
GCA_003286725.1_ASM328672v1_genomic.gbff.gz:QMHE01000004_161	100	866775.SAMN00100756	QMHE01000004	QMHE01000004_161	2 Bacteria	1239 Firmicutes	91061 Bacilli	186826 Lactobacillales	186827 Aerococcaceae	1375 Aerococcus	specI_v3_03199	23.2364	200801
GCA_003286725.1_ASM328672v1_genomic.gbff.gz:QMHE01000004_162	97.3	866775.SAMN00100756	QMHE01000004	QMHE01000004_162	2 Bacteria	1239 Firmicutes	91061 Bacilli	186826 Lactobacillales	186827 Aerococcaceae	1375 Aerococcus	specI_v3_03199	23.2364	200801
GCA_003286725.1_ASM328672v1_genomic.gbff.gz:QMHE01000004_163	99.2	866775.SAMN00100756	QMHE01000004	QMHE01000004_163	2 Bacteria	1239 Firmicutes	91061 Bacilli	186826 Lactobacillales	186827 Aerococcaceae	1375 Aerococcus	specI_v3_03199	23.2364	200801
GCA_003286725.1_ASM328672v1_genomic.gbff.gz:QMHE01000004_164	97.7	866775.SAMN00100756	QMHE01000004	QMHE01000004_164	2 Bacteria	1239 Firmicutes	91061 Bacilli	186826 Lactobacillales	186827 Aerococcaceae	1375 Aerococcus	specI_v3_03199	23.2364	200801
GCA_003286725.1_ASM328672v1_genomic.gbff.gz:QMHE01000004_166	99.4	866775.SAMN00100756	QMHE01000004	QMHE01000004_166	2 Bacteria	1239 Firmicutes	91061 Bacilli	186826 Lactobacillales	186827 Aerococcaceae	1375 Aerococcus	specI_v3_03199	23.2364	200801
GCA_003286725.1_ASM328672v1_genomic.gbff.gz:QMHE01000004_167	97.4	866775.SAMN00100756	QMHE01000004	QMHE01000004_167	2 Bacteria	1239 Firmicutes	91061 Bacilli	186826 Lactobacillales	186827 Aerococcaceae	1375 Aerococcus	specI_v3_03199	23.2364	200801
GCA_003286725.1_ASM328672v1_genomic.gbff.gz:QMHE01000004_168	98.9	866775.SAMN00100756	QMHE01000004	QMHE01000004_168	2 Bacteria	1239 Firmicutes	91061 Bacilli	186826 Lactobacillales	186827 Aerococcaceae	1375 Aerococcus	specI_v3_03199	23.2364	200801
GCA_003286725.1_ASM328672v1_genomic.gbff.gz:QMHE01000004_169	97.9	866775.SAMN00100756	QMHE01000004	QMHE01000004_169	2 Bacteria	1239 Firmicutes	91061 Bacilli	186826 Lactobacillales	186827 Aerococcaceae	1375 Aerococcus	specI_v3_03199	23.2364	200801
GCA_003286725.1_ASM328672v1_genomic.gbff.gz:QMHE01000004_170	100	866775.SAMN00100756	QMHE01000004	QMHE01000004_170	2 Bacteria	1239 Firmicutes	91061 Bacilli	186826 Lactobacillales	186827 Aerococcaceae	1375 Aerococcus	specI_v3_03199	23.2364	200801
GCA_003286725.1_ASM328672v1_genomic.gbff.gz:QMHE01000004_171	98.9	866775.SAMN00100756	QMHE01000004	QMHE01000004_171	2 Bacteria	1239 Firmicutes	91061 Bacilli	186826 Lactobacillales	186827 Aerococcaceae	1375 Aerococcus	specI_v3_03199	23.2364	200801
GCA_003286725.1_ASM328672v1_genomic.gbff.gz:QMHE01000004_172	99.3	866775.SAMN00100756	QMHE01000004	QMHE01000004_172	2 Bacteria	1239 Firmicutes	91061 Bacilli	186826 Lactobacillales	186827 Aerococcaceae	1375 Aerococcus	specI_v3_03199	23.2364	200801
GCA_003286725.1_ASM328672v1_genomic.gbff.gz:QMHE01000004_173	97.7	866775.SAMN00100756	QMHE01000004	QMHE01000004_173	2 Bacteria	1239 Firmicutes	91061 Bacilli	186826 Lactobacillales	186827 Aerococcaceae	1375 Aerococcus	specI_v3_03199	23.2364	200801
GCA_003286725.1_ASM328672v1_genomic.gbff.gz:QMHE01000004_174	97.9	866775.SAMN00100756	QMHE01000004	QMHE01000004_174	2 Bacteria	1239 Firmicutes	91061 Bacilli	186826 Lactobacillales	186827 Aerococcaceae	1375 Aerococcus	specI_v3_03199	23.2364	200801
GCA_003286725.1_ASM328672v1_genomic.gbff.gz:QMHE01000004_175	94.8	866775.SAMN00100756	QMHE01000004	QMHE01000004_175	2 Bacteria	1239 Firmicutes	91061 Bacilli	186826 Lactobacillales	186827 Aerococcaceae	1375 Aerococcus	specI_v3_03199	23.2364	200801
GCA_003286725.1_ASM328672v1_genomic.gbff.gz:QMHE01000004_176	97.1	866775.SAMN00100756	QMHE01000004	QMHE01000004_176	2 Bacteria	1239 Firmicutes	91061 Bacilli	186826 Lactobacillales	186827 Aerococcaceae	1375 Aerococcus	specI_v3_03199	23.2364	200801
GCA_003286725.1_ASM328672v1_genomic.gbff.gz:QMHE01000004_177	95.5	866775.SAMN00100756	QMHE01000004	QMHE01000004_177	2 Bacteria	1239 Firmicutes	91061 Bacilli	186826 Lactobacillales	186827 Aerococcaceae	1375 Aerococcus	specI_v3_03199	23.2364	200801
GCA_003286725.1_ASM328672v1_genomic.gbff.gz:QMHE01000057_1	100	866775.SAMN00100756	QMHE01000057	QMHE01000057_1	2 Bacteria	1239 Firmicutes	91061 Bacilli	186826 Lactobacillales	186827 Aerococcaceae	1375 Aerococcus	specI_v3_03199	98.1343	1654
GCA_003286725.1_ASM328672v1_genomic.gbff.gz:QMHE01000057_2	100	866775.SAMN00100756	QMHE01000057	QMHE01000057_2	2 Bacteria	1239 Firmicutes	91061 Bacilli	186826 Lactobacillales	186827 Aerococcaceae	1375 Aerococcus	specI_v3_03199	98.1343	1654
GCA_003286725.1_ASM328672v1_genomic.gbff.gz:QMHE01000057_3	100	866775.SAMN00100756	QMHE01000057	QMHE01000057_3	2 Bacteria	1239 Firmicutes	91061 Bacilli	186826 Lactobacillales	186827 Aerococcaceae	1375 Aerococcus	specI_v3_03199	98.1343	1654
GCA_003286725.1_ASM328672v1_genomic.gbff.gz:QMHE01000005_1	97.6	866775.SAMN00100756	QMHE01000005	QMHE01000005_1	2 Bacteria	1239 Firmicutes	91061 Bacilli	186826 Lactobacillales	186827 Aerococcaceae	1375 Aerococcus	specI_v3_03199	25.4506	194635
GCA_003286725.1_ASM328672v1_genomic.gbff.gz:QMHE01000005_2	99.1	866775.SAMN00100756	QMHE01000005	QMHE01000005_2	2 Bacteria	1239 Firmicutes	91061 Bacilli	186826 Lactobacillales	186827 Aerococcaceae	1375 Aerococcus	specI_v3_03199	25.4506	194635
GCA_003286725.1_ASM328672v1_genomic.gbff.gz:QMHE01000005_3	96.1	866775.SAMN00100756	QMHE01000005	QMHE01000005_3	2 Bacteria	1239 Firmicutes	91061 Bacilli	186826 Lactobacillales	186827 Aerococcaceae	1375 Aerococcus	specI_v3_03199	25.4506	194635
GCA_003286725.1_ASM328672v1_genomic.gbff.gz:QMHE01000005_4	95.3	866775.SAMN00100756	QMHE01000005	QMHE01000005_4	2 Bacteria	1239 Firmicutes	91061 Bacilli	186826 Lactobacillales	186827 Aerococcaceae	1375 Aerococcus	specI_v3_03199	25.4506	194635
GCA_003286725.1_ASM328672v1_genomic.gbff.gz:QMHE01000005_5	75.6	866775.SAMN00100756	QMHE01000005	QMHE01000005_5	2 Bacteria	1239 Firmicutes	91061 Bacilli	186826 Lactobacillales	186827 Aerococcaceae	1375 Aerococcus	specI_v3_03199	25.4506	194635
GCA_003286725.1_ASM328672v1_genomic.gbff.gz:QMHE01000005_6	93.4	866775.SAMN00100756	QMHE01000005	QMHE01000005_6	2 Bacteria	1239 Firmicutes	91061 Bacilli	186826 Lactobacillales	186827 Aerococcaceae	1375 Aerococcus	specI_v3_03199	25.4506	194635
GCA_003286725.1_ASM328672v1_genomic.gbff.gz:QMHE01000005_7	97.6	866775.SAMN00100756	QMHE01000005	QMHE01000005_7	2 Bacteria	1239 Firmicutes	91061 Bacilli	186826 Lactobacillales	186827 Aerococcaceae	1375 Aerococcus	specI_v3_03199	25.4506	194635
GCA_003286725.1_ASM328672v1_genomic.gbff.gz:QMHE01000005_8	87.6	866775.SAMN00100756	QMHE01000005	QMHE01000005_8	2 Bacteria	1239 Firmicutes	91061 Bacilli	186826 Lactobacillales	186827 Aerococcaceae	1375 Aerococcus	specI_v3_03199	25.4506	194635
GCA_003286725.1_ASM328672v1_genomic.gbff.gz:QMHE01000005_9	91.9	866775.SAMN00100756	QMHE01000005	QMHE01000005_9	2 Bacteria	1239 Firmicutes	91061 Bacilli	186826 Lactobacillales	186827 Aerococcaceae	1375 Aerococcus	specI_v3_03199	25.4506	194635
GCA_003286725.1_ASM328672v1_genomic.gbff.gz:QMHE01000005_10	95.8	866775.SAMN00100756	QMHE01000005	QMHE01000005_10	2 Bacteria	1239 Firmicutes	91061 Bacilli	186826 Lactobacillales	186827 Aerococcaceae	1375 Aerococcus	specI_v3_03199	25.4506	194635
GCA_003286725.1_ASM328672v1_genomic.gbff.gz:QMHE01000005_11	99.3	866775.SAMN00100756	QMHE01000005	QMHE01000005_11	2 Bacteria	1239 Firmicutes	91061 Bacilli	186826 Lactobacillales	186827 Aerococcaceae	1375 Aerococcus	specI_v3_03199	25.4506	194635
GCA_003286725.1_ASM328672v1_genomic.gbff.gz:QMHE01000005_12	97	866775.SAMN00100756	QMHE01000005	QMHE01000005_12	2 Bacteria	1239 Firmicutes	91061 Bacilli	186826 Lactobacillales	186827 Aerococcaceae	1375 Aerococcus	specI_v3_03199	25.4506	194635
GCA_003286725.1_ASM328672v1_genomic.gbff.gz:QMHE01000005_13	98.6	866775.SAMN00100756	QMHE01000005	QMHE01000005_13	2 Bacteria	1239 Firmicutes	91061 Bacilli	186826 Lactobacillales	186827 Aerococcaceae	1375 Aerococcus	specI_v3_03199	25.4506	194635
GCA_003286725.1_ASM328672v1_genomic.gbff.gz:QMHE01000005_14	96.9	866775.SAMN00100756	QMHE01000005	QMHE01000005_14	2 Bacteria	1239 Firmicutes	91061 Bacilli	186826 Lactobacillales	186827 Aerococcaceae	1375 Aerococcus	specI_v3_03199	25.4506	194635
GCA_003286725.1_ASM328672v1_genomic.gbff.gz:QMHE01000005_15	90.7	866775.SAMN00100756	QMHE01000005	QMHE01000005_15	2 Bacteria	1239 Firmicutes	91061 Bacilli	186826 Lactobacillales	186827 Aerococcaceae	1375 Aerococcus	specI_v3_03199	25.4506	194635
GCA_003286725.1_ASM328672v1_genomic.gbff.gz:QMHE01000005_16	97.9	866775.SAMN00100756	QMHE01000005	QMHE01000005_16	2 Bacteria	1239 Firmicutes	91061 Bacilli	186826 Lactobacillales	186827 Aerococcaceae	1375 Aerococcus	specI_v3_03199	25.4506	194635
GCA_003286725.1_ASM328672v1_genomic.gbff.gz:QMHE01000005_17	100	866775.SAMN00100756	QMHE01000005	QMHE01000005_17	2 Bacteria	1239 Firmicutes	91061 Bacilli	186826 Lactobacillales	186827 Aerococcaceae	1375 Aerococcus	specI_v3_03199	25.4506	194635
GCA_003286725.1_ASM328672v1_genomic.gbff.gz:QMHE01000005_18	99.3	866775.SAMN00100756	QMHE01000005	QMHE01000005_18	2 Bacteria	1239 Firmicutes	91061 Bacilli	186826 Lactobacillales	186827 Aerococcaceae	1375 Aerococcus	specI_v3_03199	25.4506	194635
GCA_003286725.1_ASM328672v1_genomic.gbff.gz:QMHE01000005_19	100	866775.SAMN00100756	QMHE01000005	QMHE01000005_19	2 Bacteria	1239 Firmicutes	91061 Bacilli	186826 Lactobacillales	186827 Aerococcaceae	1375 Aerococcus	specI_v3_03199	25.4506	194635
GCA_003286725.1_ASM328672v1_genomic.gbff.gz:QMHE01000005_20	99.2	866775.SAMN00100756	QMHE01000005	QMHE01000005_20	2 Bacteria	1239 Firmicutes	91061 Bacilli	186826 Lactobacillales	186827 Aerococcaceae	1375 Aerococcus	specI_v3_03199	25.4506	194635
GCA_003286725.1_ASM328672v1_genomic.gbff.gz:QMHE01000005_21	95.9	866775.SAMN00100756	QMHE01000005	QMHE01000005_21	2 Bacteria	1239 Firmicutes	91061 Bacilli	186826 Lactobacillales	186827 Aerococcaceae	1375 Aerococcus	specI_v3_03199	25.4506	194635
GCA_003286725.1_ASM328672v1_genomic.gbff.gz:QMHE01000005_23	98.7	866775.SAMN00100756	QMHE01000005	QMHE01000005_23	2 Bacteria	1239 Firmicutes	91061 Bacilli	186826 Lactobacillales	186827 Aerococcaceae	1375 Aerococcus	specI_v3_03199	25.4506	194635
GCA_003286725.1_ASM328672v1_genomic.gbff.gz:QMHE01000005_24	95	866775.SAMN00100756	QMHE01000005	QMHE01000005_24	2 Bacteria	1239 Firmicutes	91061 Bacilli	186826 Lactobacillales	186827 Aerococcaceae	1375 Aerococcus	specI_v3_03199	25.4506	194635
GCA_003286725.1_ASM328672v1_genomic.gbff.gz:QMHE01000005_25	99.6	866775.SAMN00100756	QMHE01000005	QMHE01000005_25	2 Bacteria	1239 Firmicutes	91061 Bacilli	186826 Lactobacillales	186827 Aerococcaceae	1375 Aerococcus	specI_v3_03199	25.4506	194635
GCA_003286725.1_ASM328672v1_genomic.gbff.gz:QMHE01000005_26	87.1	866775.SAMN00100756	QMHE01000005	QMHE01000005_26	2 Bacteria	1239 Firmicutes	91061 Bacilli	186826 Lactobacillales	186827 Aerococcaceae	1375 Aerococcus	specI_v3_03199	25.4506	194635
GCA_003286725.1_ASM328672v1_genomic.gbff.gz:QMHE01000005_27	95.4	866775.SAMN00100756	QMHE01000005	QMHE01000005_27	2 Bacteria	1239 Firmicutes	91061 Bacilli	186826 Lactobacillales	186827 Aerococcaceae	1375 Aerococcus	specI_v3_03199	25.4506	194635
GCA_003286725.1_ASM328672v1_genomic.gbff.gz:QMHE01000005_28	98.4	866775.SAMN00100756	QMHE01000005	QMHE01000005_28	2 Bacteria	1239 Firmicutes	91061 Bacilli	186826 Lactobacillales	186827 Aerococcaceae	1375 Aerococcus	specI_v3_03199	25.4506	194635
GCA_003286725.1_ASM328672v1_genomic.gbff.gz:QMHE01000005_29	98.6	866775.SAMN00100756	QMHE01000005	QMHE01000005_29	2 Bacteria	1239 Firmicutes	91061 Bacilli	186826 Lactobacillales	186827 Aerococcaceae	1375 Aerococcus	specI_v3_03199	25.4506	194635
GCA_003286725.1_ASM328672v1_genomic.gbff.gz:QMHE01000005_30	97.7	866775.SAMN00100756	QMHE01000005	QMHE01000005_30	2 Bacteria	1239 Firmicutes	91061 Bacilli	186826 Lactobacillales	186827 Aerococcaceae	1375 Aerococcus	specI_v3_03199	25.4506	194635
GCA_003286725.1_ASM328672v1_genomic.gbff.gz:QMHE01000005_32	98.8	866775.SAMN00100756	QMHE01000005	QMHE01000005_32	2 Bacteria	1239 Firmicutes	91061 Bacilli	186826 Lactobacillales	186827 Aerococcaceae	1375 Aerococcus	specI_v3_03199	25.4506	194635
GCA_003286725.1_ASM328672v1_genomic.gbff.gz:QMHE01000005_33	98.3	866775.SAMN00100756	QMHE01000005	QMHE01000005_33	2 Bacteria	1239 Firmicutes	91061 Bacilli	186826 Lactobacillales	186827 Aerococcaceae	1375 Aerococcus	specI_v3_03199	25.4506	194635
GCA_003286725.1_ASM328672v1_genomic.gbff.gz:QMHE01000005_34	92	866775.SAMN00100756	QMHE01000005	QMHE01000005_34	2 Bacteria	1239 Firmicutes	91061 Bacilli	186826 Lactobacillales	186827 Aerococcaceae	1375 Aerococcus	specI_v3_03199	25.4506	194635
GCA_003286725.1_ASM328672v1_genomic.gbff.gz:QMHE01000005_35	98.8	866775.SAMN00100756	QMHE01000005	QMHE01000005_35	2 Bacteria	1239 Firmicutes	91061 Bacilli	186826 Lactobacillales	186827 Aerococcaceae	1375 Aerococcus	specI_v3_03199	25.4506	194635
GCA_003286725.1_ASM328672v1_genomic.gbff.gz:QMHE01000005_36	95.8	866775.SAMN00100756	QMHE01000005	QMHE01000005_36	2 Bacteria	1239 Firmicutes	91061 Bacilli	186826 Lactobacillales	186827 Aerococcaceae	1375 Aerococcus	specI_v3_03199	25.4506	194635
GCA_003286725.1_ASM328672v1_genomic.gbff.gz:QMHE01000005_37	100	866775.SAMN00100756	QMHE01000005	QMHE01000005_37	2 Bacteria	1239 Firmicutes	91061 Bacilli	186826 Lactobacillales	186827 Aerococcaceae	1375 Aerococcus	specI_v3_03199	25.4506	194635
GCA_003286725.1_ASM328672v1_genomic.gbff.gz:QMHE01000005_38	97.1	866775.SAMN00100756	QMHE01000005	QMHE01000005_38	2 Bacteria	1239 Firmicutes	91061 Bacilli	186826 Lactobacillales	186827 Aerococcaceae	1375 Aerococcus	specI_v3_03199	25.4506	194635
GCA_003286725.1_ASM328672v1_genomic.gbff.gz:QMHE01000005_39	91.3	866775.SAMN00100756	QMHE01000005	QMHE01000005_39	2 Bacteria	1239 Firmicutes	91061 Bacilli	186826 Lactobacillales	186827 Aerococcaceae	1375 Aerococcus	specI_v3_03199	25.4506	194635
GCA_003286725.1_ASM328672v1_genomic.gbff.gz:QMHE01000005_40	96.3	866775.SAMN00100756	QMHE01000005	QMHE01000005_40	2 Bacteria	1239 Firmicutes	91061 Bacilli	186826 Lactobacillales	186827 Aerococcaceae	1375 Aerococcus	specI_v3_03199	25.4506	194635
GCA_003286725.1_ASM328672v1_genomic.gbff.gz:QMHE01000005_41	99	866775.SAMN00100756	QMHE01000005	QMHE01000005_41	2 Bacteria	1239 Firmicutes	91061 Bacilli	186826 Lactobacillales	186827 Aerococcaceae	1375 Aerococcus	specI_v3_03199	25.4506	194635
GCA_003286725.1_ASM328672v1_genomic.gbff.gz:QMHE01000005_42	100	866775.SAMN00100756	QMHE01000005	QMHE01000005_42	2 Bacteria	1239 Firmicutes	91061 Bacilli	186826 Lactobacillales	186827 Aerococcaceae	1375 Aerococcus	specI_v3_03199	25.4506	194635
GCA_003286725.1_ASM328672v1_genomic.gbff.gz:QMHE01000005_43	98.2	866775.SAMN00100756	QMHE01000005	QMHE01000005_43	2 Bacteria	1239 Firmicutes	91061 Bacilli	186826 Lactobacillales	186827 Aerococcaceae	1375 Aerococcus	specI_v3_03199	25.4506	194635
GCA_003286725.1_ASM328672v1_genomic.gbff.gz:QMHE01000005_44	99.3	866775.SAMN00100756	QMHE01000005	QMHE01000005_44	2 Bacteria	1239 Firmicutes	91061 Bacilli	186826 Lactobacillales	186827 Aerococcaceae	1375 Aerococcus	specI_v3_03199	25.4506	194635
GCA_003286725.1_ASM328672v1_genomic.gbff.gz:QMHE01000005_45	98.9	866775.SAMN00100756	QMHE01000005	QMHE01000005_45	2 Bacteria	1239 Firmicutes	91061 Bacilli	186826 Lactobacillales	186827 Aerococcaceae	1375 Aerococcus	specI_v3_03199	25.4506	194635
GCA_003286725.1_ASM328672v1_genomic.gbff.gz:QMHE01000005_46	95.2	866775.SAMN00100756	QMHE01000005	QMHE01000005_46	2 Bacteria	1239 Firmicutes	91061 Bacilli	186826 Lactobacillales	186827 Aerococcaceae	1375 Aerococcus	specI_v3_03199	25.4506	194635
GCA_003286725.1_ASM328672v1_genomic.gbff.gz:QMHE01000005_47	98.3	866775.SAMN00100756	QMHE01000005	QMHE01000005_47	2 Bacteria	1239 Firmicutes	91061 Bacilli	186826 Lactobacillales	186827 Aerococcaceae	1375 Aerococcus	specI_v3_03199	25.4506	194635
GCA_003286725.1_ASM328672v1_genomic.gbff.gz:QMHE01000005_48	98.7	866775.SAMN00100756	QMHE01000005	QMHE01000005_48	2 Bacteria	1239 Firmicutes	91061 Bacilli	186826 Lactobacillales	186827 Aerococcaceae	1375 Aerococcus	specI_v3_03199	25.4506	194635
GCA_003286725.1_ASM328672v1_genomic.gbff.gz:QMHE01000005_49	88.2	866775.SAMN00100756	QMHE01000005	QMHE01000005_49	2 Bacteria	1239 Firmicutes	91061 Bacilli	186826 Lactobacillales	186827 Aerococcaceae	1375 Aerococcus	specI_v3_03199	25.4506	194635
GCA_003286725.1_ASM328672v1_genomic.gbff.gz:QMHE01000005_50	98.5	866775.SAMN00100756	QMHE01000005	QMHE01000005_50	2 Bacteria	1239 Firmicutes	91061 Bacilli	186826 Lactobacillales	186827 Aerococcaceae	1375 Aerococcus	specI_v3_03199	25.4506	194635
GCA_003286725.1_ASM328672v1_genomic.gbff.gz:QMHE01000005_51	97.9	866775.SAMN00100756	QMHE01000005	QMHE01000005_51	2 Bacteria	1239 Firmicutes	91061 Bacilli	186826 Lactobacillales	186827 Aerococcaceae	1375 Aerococcus	specI_v3_03199	25.4506	194635
GCA_003286725.1_ASM328672v1_genomic.gbff.gz:QMHE01000005_52	99	866775.SAMN00100756	QMHE01000005	QMHE01000005_52	2 Bacteria	1239 Firmicutes	91061 Bacilli	186826 Lactobacillales	186827 Aerococcaceae	1375 Aerococcus	specI_v3_03199	25.4506	194635
GCA_003286725.1_ASM328672v1_genomic.gbff.gz:QMHE01000005_53	99.6	866775.SAMN00100756	QMHE01000005	QMHE01000005_53	2 Bacteria	1239 Firmicutes	91061 Bacilli	186826 Lactobacillales	186827 Aerococcaceae	1375 Aerococcus	specI_v3_03199	25.4506	194635
GCA_003286725.1_ASM328672v1_genomic.gbff.gz:QMHE01000005_54	98.8	866775.SAMN00100756	QMHE01000005	QMHE01000005_54	2 Bacteria	1239 Firmicutes	91061 Bacilli	186826 Lactobacillales	186827 Aerococcaceae	1375 Aerococcus	specI_v3_03199	25.4506	194635
GCA_003286725.1_ASM328672v1_genomic.gbff.gz:QMHE01000005_55	95.5	866775.SAMN00100756	QMHE01000005	QMHE01000005_55	2 Bacteria	1239 Firmicutes	91061 Bacilli	186826 Lactobacillales	186827 Aerococcaceae	1375 Aerococcus	specI_v3_03199	25.4506	194635
GCA_003286725.1_ASM328672v1_genomic.gbff.gz:QMHE01000005_56	99.1	866775.SAMN00100756	QMHE01000005	QMHE01000005_56	2 Bacteria	1239 Firmicutes	91061 Bacilli	186826 Lactobacillales	186827 Aerococcaceae	1375 Aerococcus	specI_v3_03199	25.4506	194635
GCA_003286725.1_ASM328672v1_genomic.gbff.gz:QMHE01000005_57	96.6	866775.SAMN00100756	QMHE01000005	QMHE01000005_57	2 Bacteria	1239 Firmicutes	91061 Bacilli	186826 Lactobacillales	186827 Aerococcaceae	1375 Aerococcus	specI_v3_03199	25.4506	194635
GCA_003286725.1_ASM328672v1_genomic.gbff.gz:QMHE01000005_58	98.6	866775.SAMN00100756	QMHE01000005	QMHE01000005_58	2 Bacteria	1239 Firmicutes	91061 Bacilli	186826 Lactobacillales	186827 Aerococcaceae	1375 Aerococcus	specI_v3_03199	25.4506	194635
GCA_003286725.1_ASM328672v1_genomic.gbff.gz:QMHE01000005_61	98.5	866775.SAMN00100756	QMHE01000005	QMHE01000005_61	2 Bacteria	1239 Firmicutes	91061 Bacilli	186826 Lactobacillales	186827 Aerococcaceae	1375 Aerococcus	specI_v3_03199	25.4506	194635
GCA_003286725.1_ASM328672v1_genomic.gbff.gz:QMHE01000005_62	96	866775.SAMN00100756	QMHE01000005	QMHE01000005_62	2 Bacteria	1239 Firmicutes	91061 Bacilli	186826 Lactobacillales	186827 Aerococcaceae	1375 Aerococcus	specI_v3_03199	25.4506	194635
GCA_003286725.1_ASM328672v1_genomic.gbff.gz:QMHE01000005_63	98.5	866775.SAMN00100756	QMHE01000005	QMHE01000005_63	2 Bacteria	1239 Firmicutes	91061 Bacilli	186826 Lactobacillales	186827 Aerococcaceae	1375 Aerococcus	specI_v3_03199	25.4506	194635
GCA_003286725.1_ASM328672v1_genomic.gbff.gz:QMHE01000005_64	98.4	866775.SAMN00100756	QMHE01000005	QMHE01000005_64	2 Bacteria	1239 Firmicutes	91061 Bacilli	186826 Lactobacillales	186827 Aerococcaceae	1375 Aerococcus	specI_v3_03199	25.4506	194635
GCA_003286725.1_ASM328672v1_genomic.gbff.gz:QMHE01000005_65	93.3	866775.SAMN00100756	QMHE01000005	QMHE01000005_65	2 Bacteria	1239 Firmicutes	91061 Bacilli	186826 Lactobacillales	186827 Aerococcaceae	1375 Aerococcus	specI_v3_03199	25.4506	194635
GCA_003286725.1_ASM328672v1_genomic.gbff.gz:QMHE01000005_66	98.4	866775.SAMN00100756	QMHE01000005	QMHE01000005_66	2 Bacteria	1239 Firmicutes	91061 Bacilli	186826 Lactobacillales	186827 Aerococcaceae	1375 Aerococcus	specI_v3_03199	25.4506	194635
GCA_003286725.1_ASM328672v1_genomic.gbff.gz:QMHE01000005_67	99.4	866775.SAMN00100756	QMHE01000005	QMHE01000005_67	2 Bacteria	1239 Firmicutes	91061 Bacilli	186826 Lactobacillales	186827 Aerococcaceae	1375 Aerococcus	specI_v3_03199	25.4506	194635
GCA_003286725.1_ASM328672v1_genomic.gbff.gz:QMHE01000005_68	98.3	866775.SAMN00100756	QMHE01000005	QMHE01000005_68	2 Bacteria	1239 Firmicutes	91061 Bacilli	186826 Lactobacillales	186827 Aerococcaceae	1375 Aerococcus	specI_v3_03199	25.4506	194635
GCA_003286725.1_ASM328672v1_genomic.gbff.gz:QMHE01000005_69	100	866775.SAMN00100756	QMHE01000005	QMHE01000005_69	2 Bacteria	1239 Firmicutes	91061 Bacilli	186826 Lactobacillales	186827 Aerococcaceae	1375 Aerococcus	specI_v3_03199	25.4506	194635
GCA_003286725.1_ASM328672v1_genomic.gbff.gz:QMHE01000005_70	92.3	866775.SAMN00100756	QMHE01000005	QMHE01000005_70	2 Bacteria	1239 Firmicutes	91061 Bacilli	186826 Lactobacillales	186827 Aerococcaceae	1375 Aerococcus	specI_v3_03199	25.4506	194635
GCA_003286725.1_ASM328672v1_genomic.gbff.gz:QMHE01000005_71	99.5	866775.SAMN00100756	QMHE01000005	QMHE01000005_71	2 Bacteria	1239 Firmicutes	91061 Bacilli	186826 Lactobacillales	186827 Aerococcaceae	1375 Aerococcus	specI_v3_03199	25.4506	194635
GCA_003286725.1_ASM328672v1_genomic.gbff.gz:QMHE01000005_72	98.1	866775.SAMN00100756	QMHE01000005	QMHE01000005_72	2 Bacteria	1239 Firmicutes	91061 Bacilli	186826 Lactobacillales	186827 Aerococcaceae	1375 Aerococcus	specI_v3_03199	25.4506	194635
GCA_003286725.1_ASM328672v1_genomic.gbff.gz:QMHE01000005_74	95.1	866775.SAMN00100756	QMHE01000005	QMHE01000005_74	2 Bacteria	1239 Firmicutes	91061 Bacilli	186826 Lactobacillales	186827 Aerococcaceae	1375 Aerococcus	specI_v3_03199	25.4506	194635
GCA_003286725.1_ASM328672v1_genomic.gbff.gz:QMHE01000005_75	98.9	866775.SAMN00100756	QMHE01000005	QMHE01000005_75	2 Bacteria	1239 Firmicutes	91061 Bacilli	186826 Lactobacillales	186827 Aerococcaceae	1375 Aerococcus	specI_v3_03199	25.4506	194635
GCA_003286725.1_ASM328672v1_genomic.gbff.gz:QMHE01000005_76	94.1	866775.SAMN00100756	QMHE01000005	QMHE01000005_76	2 Bacteria	1239 Firmicutes	91061 Bacilli	186826 Lactobacillales	186827 Aerococcaceae	1375 Aerococcus	specI_v3_03199	25.4506	194635
GCA_003286725.1_ASM328672v1_genomic.gbff.gz:QMHE01000005_77	94.8	866775.SAMN00100756	QMHE01000005	QMHE01000005_77	2 Bacteria	1239 Firmicutes	91061 Bacilli	186826 Lactobacillales	186827 Aerococcaceae	1375 Aerococcus	specI_v3_03199	25.4506	194635
GCA_003286725.1_ASM328672v1_genomic.gbff.gz:QMHE01000005_78	98.3	866775.SAMN00100756	QMHE01000005	QMHE01000005_78	2 Bacteria	1239 Firmicutes	91061 Bacilli	186826 Lactobacillales	186827 Aerococcaceae	1375 Aerococcus	specI_v3_03199	25.4506	194635
GCA_003286725.1_ASM328672v1_genomic.gbff.gz:QMHE01000005_79	98.2	866775.SAMN00100756	QMHE01000005	QMHE01000005_79	2 Bacteria	1239 Firmicutes	91061 Bacilli	186826 Lactobacillales	186827 Aerococcaceae	1375 Aerococcus	specI_v3_03199	25.4506	194635
GCA_003286725.1_ASM328672v1_genomic.gbff.gz:QMHE01000005_80	99.2	866775.SAMN00100756	QMHE01000005	QMHE01000005_80	2 Bacteria	1239 Firmicutes	91061 Bacilli	186826 Lactobacillales	186827 Aerococcaceae	1375 Aerococcus	specI_v3_03199	25.4506	194635
GCA_003286725.1_ASM328672v1_genomic.gbff.gz:QMHE01000005_81	99.1	866775.SAMN00100756	QMHE01000005	QMHE01000005_81	2 Bacteria	1239 Firmicutes	91061 Bacilli	186826 Lactobacillales	186827 Aerococcaceae	1375 Aerococcus	specI_v3_03199	25.4506	194635
GCA_003286725.1_ASM328672v1_genomic.gbff.gz:QMHE01000005_82	89.5	866775.SAMN00100756	QMHE01000005	QMHE01000005_82	2 Bacteria	1239 Firmicutes	91061 Bacilli	186826 Lactobacillales	186827 Aerococcaceae	1375 Aerococcus	specI_v3_03199	25.4506	194635
GCA_003286725.1_ASM328672v1_genomic.gbff.gz:QMHE01000005_83	98.4	866775.SAMN00100756	QMHE01000005	QMHE01000005_83	2 Bacteria	1239 Firmicutes	91061 Bacilli	186826 Lactobacillales	186827 Aerococcaceae	1375 Aerococcus	specI_v3_03199	25.4506	194635
GCA_003286725.1_ASM328672v1_genomic.gbff.gz:QMHE01000005_84	94.4	866775.SAMN00100756	QMHE01000005	QMHE01000005_84	2 Bacteria	1239 Firmicutes	91061 Bacilli	186826 Lactobacillales	186827 Aerococcaceae	1375 Aerococcus	specI_v3_03199	25.4506	194635
GCA_003286725.1_ASM328672v1_genomic.gbff.gz:QMHE01000005_85	95.9	866775.SAMN00100756	QMHE01000005	QMHE01000005_85	2 Bacteria	1239 Firmicutes	91061 Bacilli	186826 Lactobacillales	186827 Aerococcaceae	1375 Aerococcus	specI_v3_03199	25.4506	194635
GCA_003286725.1_ASM328672v1_genomic.gbff.gz:QMHE01000005_86	97.1	866775.SAMN00100756	QMHE01000005	QMHE01000005_86	2 Bacteria	1239 Firmicutes	91061 Bacilli	186826 Lactobacillales	186827 Aerococcaceae	1375 Aerococcus	specI_v3_03199	25.4506	194635
GCA_003286725.1_ASM328672v1_genomic.gbff.gz:QMHE01000005_87	97.8	866775.SAMN00100756	QMHE01000005	QMHE01000005_87	2 Bacteria	1239 Firmicutes	91061 Bacilli	186826 Lactobacillales	186827 Aerococcaceae	1375 Aerococcus	specI_v3_03199	25.4506	194635
GCA_003286725.1_ASM328672v1_genomic.gbff.gz:QMHE01000005_88	97.1	866775.SAMN00100756	QMHE01000005	QMHE01000005_88	2 Bacteria	1239 Firmicutes	91061 Bacilli	186826 Lactobacillales	186827 Aerococcaceae	1375 Aerococcus	specI_v3_03199	25.4506	194635
GCA_003286725.1_ASM328672v1_genomic.gbff.gz:QMHE01000005_89	98.4	866775.SAMN00100756	QMHE01000005	QMHE01000005_89	2 Bacteria	1239 Firmicutes	91061 Bacilli	186826 Lactobacillales	186827 Aerococcaceae	1375 Aerococcus	specI_v3_03199	25.4506	194635
GCA_003286725.1_ASM328672v1_genomic.gbff.gz:QMHE01000005_90	98.9	866775.SAMN00100756	QMHE01000005	QMHE01000005_90	2 Bacteria	1239 Firmicutes	91061 Bacilli	186826 Lactobacillales	186827 Aerococcaceae	1375 Aerococcus	specI_v3_03199	25.4506	194635
GCA_003286725.1_ASM328672v1_genomic.gbff.gz:QMHE01000005_91	95	866775.SAMN00100756	QMHE01000005	QMHE01000005_91	2 Bacteria	1239 Firmicutes	91061 Bacilli	186826 Lactobacillales	186827 Aerococcaceae	1375 Aerococcus	specI_v3_03199	25.4506	194635
GCA_003286725.1_ASM328672v1_genomic.gbff.gz:QMHE01000005_92	97.8	866775.SAMN00100756	QMHE01000005	QMHE01000005_92	2 Bacteria	1239 Firmicutes	91061 Bacilli	186826 Lactobacillales	186827 Aerococcaceae	1375 Aerococcus	specI_v3_03199	25.4506	194635
GCA_003286725.1_ASM328672v1_genomic.gbff.gz:QMHE01000005_93	92.6	866775.SAMN00100756	QMHE01000005	QMHE01000005_93	2 Bacteria	1239 Firmicutes	91061 Bacilli	186826 Lactobacillales	186827 Aerococcaceae	1375 Aerococcus	specI_v3_03199	25.4506	194635
GCA_003286725.1_ASM328672v1_genomic.gbff.gz:QMHE01000005_94	92.1	866775.SAMN00100756	QMHE01000005	QMHE01000005_94	2 Bacteria	1239 Firmicutes	91061 Bacilli	186826 Lactobacillales	186827 Aerococcaceae	1375 Aerococcus	specI_v3_03199	25.4506	194635
GCA_003286725.1_ASM328672v1_genomic.gbff.gz:QMHE01000005_95	93	866775.SAMN00100756	QMHE01000005	QMHE01000005_95	2 Bacteria	1239 Firmicutes	91061 Bacilli	186826 Lactobacillales	186827 Aerococcaceae	1375 Aerococcus	specI_v3_03199	25.4506	194635
GCA_003286725.1_ASM328672v1_genomic.gbff.gz:QMHE01000005_96	97.9	866775.SAMN00100756	QMHE01000005	QMHE01000005_96	2 Bacteria	1239 Firmicutes	91061 Bacilli	186826 Lactobacillales	186827 Aerococcaceae	1375 Aerococcus	specI_v3_03199	25.4506	194635
GCA_003286725.1_ASM328672v1_genomic.gbff.gz:QMHE01000005_97	97.2	866775.SAMN00100756	QMHE01000005	QMHE01000005_97	2 Bacteria	1239 Firmicutes	91061 Bacilli	186826 Lactobacillales	186827 Aerococcaceae	1375 Aerococcus	specI_v3_03199	25.4506	194635
GCA_003286725.1_ASM328672v1_genomic.gbff.gz:QMHE01000005_98	80	866775.SAMN00100756	QMHE01000005	QMHE01000005_98	2 Bacteria	1239 Firmicutes	91061 Bacilli	186826 Lactobacillales	186827 Aerococcaceae	1375 Aerococcus	specI_v3_03199	25.4506	194635
GCA_003286725.1_ASM328672v1_genomic.gbff.gz:QMHE01000005_99	94.2	866775.SAMN00100756	QMHE01000005	QMHE01000005_99	2 Bacteria	1239 Firmicutes	91061 Bacilli	186826 Lactobacillales	186827 Aerococcaceae	1375 Aerococcus	specI_v3_03199	25.4506	194635
GCA_003286725.1_ASM328672v1_genomic.gbff.gz:QMHE01000005_100	95.7	866775.SAMN00100756	QMHE01000005	QMHE01000005_100	2 Bacteria	1239 Firmicutes	91061 Bacilli	186826 Lactobacillales	186827 Aerococcaceae	1375 Aerococcus	specI_v3_03199	25.4506	194635
GCA_003286725.1_ASM328672v1_genomic.gbff.gz:QMHE01000005_101	89.2	866775.SAMN00100756	QMHE01000005	QMHE01000005_101	2 Bacteria	1239 Firmicutes	91061 Bacilli	186826 Lactobacillales	186827 Aerococcaceae	1375 Aerococcus	specI_v3_03199	25.4506	194635
GCA_003286725.1_ASM328672v1_genomic.gbff.gz:QMHE01000005_102	97.8	866775.SAMN00100756	QMHE01000005	QMHE01000005_102	2 Bacteria	1239 Firmicutes	91061 Bacilli	186826 Lactobacillales	186827 Aerococcaceae	1375 Aerococcus	specI_v3_03199	25.4506	194635
GCA_003286725.1_ASM328672v1_genomic.gbff.gz:QMHE01000005_103	100	866775.SAMN00100756	QMHE01000005	QMHE01000005_103	2 Bacteria	1239 Firmicutes	91061 Bacilli	186826 Lactobacillales	186827 Aerococcaceae	1375 Aerococcus	specI_v3_03199	25.4506	194635
GCA_003286725.1_ASM328672v1_genomic.gbff.gz:QMHE01000005_104	96.6	866775.SAMN00100756	QMHE01000005	QMHE01000005_104	2 Bacteria	1239 Firmicutes	91061 Bacilli	186826 Lactobacillales	186827 Aerococcaceae	1375 Aerococcus	specI_v3_03199	25.4506	194635
GCA_003286725.1_ASM328672v1_genomic.gbff.gz:QMHE01000005_105	90.5	866775.SAMN00100756	QMHE01000005	QMHE01000005_105	2 Bacteria	1239 Firmicutes	91061 Bacilli	186826 Lactobacillales	186827 Aerococcaceae	1375 Aerococcus	specI_v3_03199	25.4506	194635
GCA_003286725.1_ASM328672v1_genomic.gbff.gz:QMHE01000005_106	94.9	866775.SAMN00100756	QMHE01000005	QMHE01000005_106	2 Bacteria	1239 Firmicutes	91061 Bacilli	186826 Lactobacillales	186827 Aerococcaceae	1375 Aerococcus	specI_v3_03199	25.4506	194635
GCA_003286725.1_ASM328672v1_genomic.gbff.gz:QMHE01000005_107	98	866775.SAMN00100756	QMHE01000005	QMHE01000005_107	2 Bacteria	1239 Firmicutes	91061 Bacilli	186826 Lactobacillales	186827 Aerococcaceae	1375 Aerococcus	specI_v3_03199	25.4506	194635
GCA_003286725.1_ASM328672v1_genomic.gbff.gz:QMHE01000005_108	97.3	866775.SAMN00100756	QMHE01000005	QMHE01000005_108	2 Bacteria	1239 Firmicutes	91061 Bacilli	186826 Lactobacillales	186827 Aerococcaceae	1375 Aerococcus	specI_v3_03199	25.4506	194635
GCA_003286725.1_ASM328672v1_genomic.gbff.gz:QMHE01000005_109	99	866775.SAMN00100756	QMHE01000005	QMHE01000005_109	2 Bacteria	1239 Firmicutes	91061 Bacilli	186826 Lactobacillales	186827 Aerococcaceae	1375 Aerococcus	specI_v3_03199	25.4506	194635
GCA_003286725.1_ASM328672v1_genomic.gbff.gz:QMHE01000005_110	97.7	866775.SAMN00100756	QMHE01000005	QMHE01000005_110	2 Bacteria	1239 Firmicutes	91061 Bacilli	186826 Lactobacillales	186827 Aerococcaceae	1375 Aerococcus	specI_v3_03199	25.4506	194635
GCA_003286725.1_ASM328672v1_genomic.gbff.gz:QMHE01000005_111	98.5	866775.SAMN00100756	QMHE01000005	QMHE01000005_111	2 Bacteria	1239 Firmicutes	91061 Bacilli	186826 Lactobacillales	186827 Aerococcaceae	1375 Aerococcus	specI_v3_03199	25.4506	194635
GCA_003286725.1_ASM328672v1_genomic.gbff.gz:QMHE01000005_114	98.1	866775.SAMN00100756	QMHE01000005	QMHE01000005_114	2 Bacteria	1239 Firmicutes	91061 Bacilli	186826 Lactobacillales	186827 Aerococcaceae	1375 Aerococcus	specI_v3_03199	25.4506	194635
GCA_003286725.1_ASM328672v1_genomic.gbff.gz:QMHE01000005_115	99.7	866775.SAMN00100756	QMHE01000005	QMHE01000005_115	2 Bacteria	1239 Firmicutes	91061 Bacilli	186826 Lactobacillales	186827 Aerococcaceae	1375 Aerococcus	specI_v3_03199	25.4506	194635
GCA_003286725.1_ASM328672v1_genomic.gbff.gz:QMHE01000005_116	95.3	866775.SAMN00100756	QMHE01000005	QMHE01000005_116	2 Bacteria	1239 Firmicutes	91061 Bacilli	186826 Lactobacillales	186827 Aerococcaceae	1375 Aerococcus	specI_v3_03199	25.4506	194635
GCA_003286725.1_ASM328672v1_genomic.gbff.gz:QMHE01000005_117	97	866775.SAMN00100756	QMHE01000005	QMHE01000005_117	2 Bacteria	1239 Firmicutes	91061 Bacilli	186826 Lactobacillales	186827 Aerococcaceae	1375 Aerococcus	specI_v3_03199	25.4506	194635
GCA_003286725.1_ASM328672v1_genomic.gbff.gz:QMHE01000005_118	99.1	866775.SAMN00100756	QMHE01000005	QMHE01000005_118	2 Bacteria	1239 Firmicutes	91061 Bacilli	186826 Lactobacillales	186827 Aerococcaceae	1375 Aerococcus	specI_v3_03199	25.4506	194635
GCA_003286725.1_ASM328672v1_genomic.gbff.gz:QMHE01000005_119	95.9	866775.SAMN00100756	QMHE01000005	QMHE01000005_119	2 Bacteria	1239 Firmicutes	91061 Bacilli	186826 Lactobacillales	186827 Aerococcaceae	1375 Aerococcus	specI_v3_03199	25.4506	194635
GCA_003286725.1_ASM328672v1_genomic.gbff.gz:QMHE01000005_120	98.3	866775.SAMN00100756	QMHE01000005	QMHE01000005_120	2 Bacteria	1239 Firmicutes	91061 Bacilli	186826 Lactobacillales	186827 Aerococcaceae	1375 Aerococcus	specI_v3_03199	25.4506	194635
GCA_003286725.1_ASM328672v1_genomic.gbff.gz:QMHE01000005_121	85	866775.SAMN00100756	QMHE01000005	QMHE01000005_121	2 Bacteria	1239 Firmicutes	91061 Bacilli	186826 Lactobacillales	186827 Aerococcaceae	1375 Aerococcus	specI_v3_03199	25.4506	194635
GCA_003286725.1_ASM328672v1_genomic.gbff.gz:QMHE01000005_122	95.6	866775.SAMN00100756	QMHE01000005	QMHE01000005_122	2 Bacteria	1239 Firmicutes	91061 Bacilli	186826 Lactobacillales	186827 Aerococcaceae	1375 Aerococcus	specI_v3_03199	25.4506	194635
GCA_003286725.1_ASM328672v1_genomic.gbff.gz:QMHE01000005_123	97.9	866775.SAMN00100756	QMHE01000005	QMHE01000005_123	2 Bacteria	1239 Firmicutes	91061 Bacilli	186826 Lactobacillales	186827 Aerococcaceae	1375 Aerococcus	specI_v3_03199	25.4506	194635
GCA_003286725.1_ASM328672v1_genomic.gbff.gz:QMHE01000005_124	68.1	866775.SAMN00100756	QMHE01000005	QMHE01000005_124	2 Bacteria	1239 Firmicutes	91061 Bacilli	186826 Lactobacillales	186827 Aerococcaceae	1375 Aerococcus	specI_v3_03199	25.4506	194635
GCA_003286725.1_ASM328672v1_genomic.gbff.gz:QMHE01000005_125	97.9	866775.SAMN00100756	QMHE01000005	QMHE01000005_125	2 Bacteria	1239 Firmicutes	91061 Bacilli	186826 Lactobacillales	186827 Aerococcaceae	1375 Aerococcus	specI_v3_03199	25.4506	194635
GCA_003286725.1_ASM328672v1_genomic.gbff.gz:QMHE01000005_126	100	866775.SAMN00100756	QMHE01000005	QMHE01000005_126	2 Bacteria	1239 Firmicutes	91061 Bacilli	186826 Lactobacillales	186827 Aerococcaceae	1375 Aerococcus	specI_v3_03199	25.4506	194635
GCA_003286725.1_ASM328672v1_genomic.gbff.gz:QMHE01000005_127	75.6	866775.SAMN00100756	QMHE01000005	QMHE01000005_127	2 Bacteria	1239 Firmicutes	91061 Bacilli	186826 Lactobacillales	186827 Aerococcaceae	1375 Aerococcus	specI_v3_03199	25.4506	194635
GCA_003286725.1_ASM328672v1_genomic.gbff.gz:QMHE01000005_128	92.8	866775.SAMN00100756	QMHE01000005	QMHE01000005_128	2 Bacteria	1239 Firmicutes	91061 Bacilli	186826 Lactobacillales	186827 Aerococcaceae	1375 Aerococcus	specI_v3_03199	25.4506	194635
GCA_003286725.1_ASM328672v1_genomic.gbff.gz:QMHE01000005_129	100	866775.SAMN00100756	QMHE01000005	QMHE01000005_129	2 Bacteria	1239 Firmicutes	91061 Bacilli	186826 Lactobacillales	186827 Aerococcaceae	1375 Aerococcus	specI_v3_03199	25.4506	194635
GCA_003286725.1_ASM328672v1_genomic.gbff.gz:QMHE01000005_130	98	866775.SAMN00100756	QMHE01000005	QMHE01000005_130	2 Bacteria	1239 Firmicutes	91061 Bacilli	186826 Lactobacillales	186827 Aerococcaceae	1375 Aerococcus	specI_v3_03199	25.4506	194635
GCA_003286725.1_ASM328672v1_genomic.gbff.gz:QMHE01000005_131	99.8	866775.SAMN00100756	QMHE01000005	QMHE01000005_131	2 Bacteria	1239 Firmicutes	91061 Bacilli	186826 Lactobacillales	186827 Aerococcaceae	1375 Aerococcus	specI_v3_03199	25.4506	194635
GCA_003286725.1_ASM328672v1_genomic.gbff.gz:QMHE01000005_132	97.7	866775.SAMN00100756	QMHE01000005	QMHE01000005_132	2 Bacteria	1239 Firmicutes	91061 Bacilli	186826 Lactobacillales	186827 Aerococcaceae	1375 Aerococcus	specI_v3_03199	25.4506	194635
GCA_003286725.1_ASM328672v1_genomic.gbff.gz:QMHE01000005_133	68.6	866775.SAMN00100756	QMHE01000005	QMHE01000005_133	2 Bacteria	1239 Firmicutes	91061 Bacilli	186826 Lactobacillales	186827 Aerococcaceae	1375 Aerococcus	specI_v3_03199	25.4506	194635
GCA_003286725.1_ASM328672v1_genomic.gbff.gz:QMHE01000005_134	98.1	866775.SAMN00100756	QMHE01000005	QMHE01000005_134	2 Bacteria	1239 Firmicutes	91061 Bacilli	186826 Lactobacillales	186827 Aerococcaceae	1375 Aerococcus	specI_v3_03199	25.4506	194635
GCA_003286725.1_ASM328672v1_genomic.gbff.gz:QMHE01000005_135	96.5	866775.SAMN00100756	QMHE01000005	QMHE01000005_135	2 Bacteria	1239 Firmicutes	91061 Bacilli	186826 Lactobacillales	186827 Aerococcaceae	1375 Aerococcus	specI_v3_03199	25.4506	194635
GCA_003286725.1_ASM328672v1_genomic.gbff.gz:QMHE01000005_136	98.3	866775.SAMN00100756	QMHE01000005	QMHE01000005_136	2 Bacteria	1239 Firmicutes	91061 Bacilli	186826 Lactobacillales	186827 Aerococcaceae	1375 Aerococcus	specI_v3_03199	25.4506	194635
GCA_003286725.1_ASM328672v1_genomic.gbff.gz:QMHE01000005_137	99.4	866775.SAMN00100756	QMHE01000005	QMHE01000005_137	2 Bacteria	1239 Firmicutes	91061 Bacilli	186826 Lactobacillales	186827 Aerococcaceae	1375 Aerococcus	specI_v3_03199	25.4506	194635
GCA_003286725.1_ASM328672v1_genomic.gbff.gz:QMHE01000005_138	99.5	866775.SAMN00100756	QMHE01000005	QMHE01000005_138	2 Bacteria	1239 Firmicutes	91061 Bacilli	186826 Lactobacillales	186827 Aerococcaceae	1375 Aerococcus	specI_v3_03199	25.4506	194635
GCA_003286725.1_ASM328672v1_genomic.gbff.gz:QMHE01000005_139	98.8	866775.SAMN00100756	QMHE01000005	QMHE01000005_139	2 Bacteria	1239 Firmicutes	91061 Bacilli	186826 Lactobacillales	186827 Aerococcaceae	1375 Aerococcus	specI_v3_03199	25.4506	194635
[truncated: 774 more rows]
